# Supplementary material for: Giant bulk photovoltaic effect driven by the wall-to-wall charge shift in WS2 nanotubes
Source: Nat Commun. 2022 Jun 10;13:3237. doi: 10.1038/s41467-022-31018-8 (PMC9187746; doi:10.1038/s41467-022-31018-8)
Supplement: Supplementary file 3 — Source Data [file 41467_2022_31018_MOESM3_ESM.xlsx]

## Sheet: Fig. 1
1c					1d
(n,n)	Px	Py	Pz		(n,0)	Px	Py	Pz
7	0.0002	-0.0001	0.000247685		7	0.00991	-0.0013	2.62926
8	0.0001	-0.0002	0.000284461		8	0.00038	-0.00021	2.40683
9	6e-05	-0.0001	0.000260741		9	-0.00541	-0.00256	2.28442
10	2e-05	9e-05	0.000190731		10	-0.00076	0.00017	2.23943
11	-0.00019	-2e-05	9.4293e-05		11	-0.01619	0.00082	2.19503
12	-6e-05	-9e-05	-1.041e-05		12	-4e-05	-7e-05	2.18089
13	-0.00025	-0.00033	-0.000112291		13	-0.00068	-0.00068	2.16044
14	0.00018	-3e-05	-0.00022949		14	0.00323	0.00742	2.1147
15	-6e-05	4e-05	0.000197814		15	-0.00842	0.00262	2.14417
16	-0.0001	-9e-05	-3.0548e-05		16	0.00018	6.8e-05	2.1396
17	-0.00015	-0.00014	-0.000111376		17	0.000796	0.000132	2.11427
18	-0.00034	0	-0.000216963		18	9.3e-05	-0.000481	2.07666
19	-0.0004	-2e-05	0.000152864		19	-0.0007394	-0.000727	2.10458
20	0.00026	0.00034	-4.725e-05		20	0.0001558	-0.0001558	2.07942
21	-0.0001	-3e-05	-0.000168759		21	-0.00034	-0.00015	2.05829
22	-3e-05	4e-05	0.000247511		22	-0.00055	-0.00018	2.06674
23	-4e-05	0.00049	3.9564e-05		23	0.00057181	-0.000239	2.05869
24	7e-05	-8e-05	-0.000211303		24	-0.00776	-0.00102	2.05405

## Sheet: Fig. 2
2a			2b			2c
k-grid (fractional coordinate)	E (eV)		hbar*omega (eV)	epsilon^zz		hbar*omega (eV)	sigma^zzz (muA/V^2)
			0.005	-2.45423e-26		0.005	-1.1901e-25
			0.01	-7.54449e-26		0.01	-2.90589e-25
0	-17.4665		0.015	-2.05936e-25		0.015	-7.69155e-25
0.0202421	-17.5153		0.02	-5.48878e-25		0.02	-2.04016e-24
0.0404842	-17.5665		0.025	-1.44483e-24		0.025	-5.36265e-24
0.0607262	-17.6167		0.03	-3.76183e-24		0.03	-1.39483e-23
0.0809683	-17.6657		0.035	-9.68964e-24		0.035	-3.58922e-23
0.10121	-17.7134		0.04	-2.46919e-23		0.04	-9.13712e-23
0.121453	-17.7598		0.045	-6.22507e-23		0.045	-2.30116e-22
0.141695	-17.8048		0.05	-1.55265e-22		0.05	-5.73337e-22
0.161937	-17.8482		0.055	-3.83133e-22		0.055	-1.4132e-21
0.182179	-17.8901		0.06	-9.35336e-22		0.06	-3.44606e-21
0.202421	-17.9303		0.065	-2.25908e-21		0.065	-8.31327e-21
0.222663	-17.9688		0.07	-5.39811e-21		0.07	-1.98404e-20
0.242905	-18.0056		0.075	-1.27615e-20		0.075	-4.68443e-20
0.263147	-18.0405		0.08	-2.98475e-20		0.08	-1.09419e-19
0.283389	-18.0736		0.085	-6.90664e-20		0.085	-2.52847e-19
0.303631	-18.1047		0.09	-1.58117e-19		0.09	-5.78035e-19
0.323873	-18.1339		0.095	-3.5813e-19		0.095	-1.30732e-18
0.344115	-18.1611		0.1	-8.02529e-19		0.1	-2.92508e-18
0.364358	-18.1862		0.105	-1.77925e-18		0.105	-6.47478e-18
0.3846	-18.2093		0.11	-3.90275e-18		0.11	-1.41789e-17
0.404842	-18.2302		0.115	-8.46966e-18		0.115	-3.0718e-17
0.425084	-18.2491		0.12	-1.81854e-17		0.12	-6.58377e-17
0.445326	-18.2657		0.125	-3.86318e-17		0.125	-1.39601e-16
0.465568	-18.2802		0.13	-8.11959e-17		0.13	-2.92842e-16
0.48581	-18.2925		0.135	-1.68846e-16		0.135	-6.07731e-16
0.506052	-18.3026		0.14	-3.47392e-16		0.14	-1.24773e-15
0.526294	-18.3104		0.145	-7.07168e-16		0.145	-2.53434e-15
0.546536	-18.316		0.15	-1.4243e-15		0.15	-5.09261e-15
0.566778	-18.3194		0.155	-2.83831e-15		0.155	-1.01239e-14
0.58702	-18.3205		0.16	-5.5963e-15		0.16	-1.99109e-14
0.58702	-18.3205		0.165	-1.09176e-14		0.165	-3.87406e-14
0.607263	-18.3194		0.17	-2.10738e-14		0.17	-7.45718e-14
0.627505	-18.316		0.175	-4.02485e-14		0.175	-1.42009e-13
0.647747	-18.3104		0.18	-7.60595e-14		0.18	-2.67542e-13
0.667989	-18.3026		0.185	-1.42219e-13		0.185	-4.98654e-13
0.688231	-18.2925		0.19	-2.63126e-13		0.19	-9.19476e-13
0.708473	-18.2802		0.195	-4.81704e-13		0.195	-1.67732e-12
0.728715	-18.2657		0.2	-8.72588e-13		0.2	-3.02706e-12
0.748957	-18.2491		0.205	-1.56407e-12		0.205	-5.40456e-12
0.769199	-18.2302		0.21	-2.77413e-12		0.21	-9.54621e-12
0.789441	-18.2093		0.215	-4.86883e-12		0.215	-1.66814e-11
0.809683	-18.1862		0.22	-8.45586e-12		0.22	-2.8838e-11
0.829925	-18.1611		0.225	-1.45322e-11		0.225	-4.93206e-11
0.850167	-18.1339		0.23	-2.47145e-11		0.23	-8.34488e-11
0.87041	-18.1047		0.235	-4.15935e-11		0.235	-1.39682e-10
0.890652	-18.0736		0.24	-6.92724e-11		0.24	-2.31305e-10
0.910894	-18.0405		0.245	-1.14173e-10		0.245	-3.78929e-10
0.931136	-18.0056		0.25	-1.86227e-10		0.25	-6.14119e-10
0.951378	-17.9688		0.255	-3.00613e-10		0.255	-9.84622e-10
0.97162	-17.9303		0.26	-4.80249e-10		0.26	-1.56173e-09
0.991862	-17.8901		0.265	-7.59325e-10		0.265	-2.45053e-09
1.0121	-17.8482		0.27	-1.18824e-09		0.27	-3.80389e-09
1.03235	-17.8048		0.275	-1.84035e-09		0.275	-5.84127e-09
1.05259	-17.7598		0.28	-2.8212e-09		0.28	-8.87347e-09
1.07283	-17.7134		0.285	-4.28069e-09		0.285	-1.33347e-08
1.09307	-17.6657		0.29	-6.42913e-09		0.29	-1.98231e-08
1.11331	-17.6167		0.295	-9.55788e-09		0.295	-2.9151e-08
1.13356	-17.5665		0.3	-1.40655e-08		0.3	-4.24055e-08
1.1538	-17.5153		0.305	-2.04903e-08		0.305	-6.10197e-08
1.17404	-17.4665		0.31	-2.95499e-08		0.31	-8.68543e-08
			0.315	-4.21884e-08		0.315	-1.22286e-07
0	-17.4665		0.32	-5.96315e-08		0.32	-1.70299e-07
0.0202421	-17.5151		0.325	-8.34491e-08		0.325	-2.3458e-07
0.0404842	-17.5663		0.33	-1.15624e-07		0.33	-3.19594e-07
0.0607262	-17.6164		0.335	-1.58626e-07		0.335	-4.30645e-07
0.0809683	-17.6654		0.34	-2.15486e-07		0.34	-5.739e-07
0.10121	-17.7132		0.345	-2.89871e-07		0.345	-7.56361e-07
0.121453	-17.7596		0.35	-3.86145e-07		0.35	-9.8577e-07
0.141695	-17.8046		0.355	-5.09424e-07		0.355	-1.27043e-06
0.161937	-17.848		0.36	-6.65602e-07		0.36	-1.61891e-06
0.182179	-17.8899		0.365	-8.61349e-07		0.365	-2.03966e-06
0.202421	-17.9301		0.37	-1.10407e-06		0.37	-2.54049e-06
0.222663	-17.9687		0.375	-1.40184e-06		0.375	-3.12789e-06
0.242905	-18.0054		0.38	-1.76322e-06		0.38	-3.80634e-06
0.263147	-18.0404		0.385	-2.19709e-06		0.385	-4.57742e-06
0.283389	-18.0734		0.39	-2.7124e-06		0.39	-5.43895e-06
0.303631	-18.1046		0.395	-3.31782e-06		0.395	-6.38412e-06
0.323873	-18.1338		0.4	-4.0214e-06		0.4	-7.40068e-06
0.344115	-18.161		0.405	-4.83012e-06		0.405	-8.47026e-06
0.364358	-18.1861		0.41	-5.74947e-06		0.41	-9.56799e-06
0.3846	-18.2092		0.415	-6.78302e-06		0.415	-1.06623e-05
0.404842	-18.2302		0.42	-7.93193e-06		0.42	-1.17153e-05
0.425084	-18.249		0.425	-9.1946e-06		0.425	-1.26832e-05
0.445326	-18.2657		0.43	-1.05663e-05		0.43	-1.35177e-05
0.465568	-18.2802		0.435	-1.20391e-05		0.435	-1.41675e-05
0.48581	-18.2925		0.44	-1.36016e-05		0.44	-1.458e-05
0.506052	-18.3025		0.445	-1.52389e-05		0.445	-1.4704e-05
0.526294	-18.3104		0.45	-1.6933e-05		0.45	-1.44921e-05
0.546536	-18.316		0.455	-1.86633e-05		0.455	-1.39032e-05
0.566778	-18.3194		0.46	-2.04065e-05		0.46	-1.29055e-05
0.58702	-18.3205		0.465	-2.21381e-05		0.465	-1.14782e-05
0.58702	-18.3205		0.47	-2.38324e-05		0.47	-9.61415e-06
0.607263	-18.3194		0.475	-2.54638e-05		0.475	-7.32056e-06
0.627505	-18.316		0.48	-2.70078e-05		0.48	-4.62023e-06
0.647747	-18.3104		0.485	-2.84415e-05		0.485	-1.55128e-06
0.667989	-18.3025		0.49	-2.97448e-05		0.49	1.83372e-06
0.688231	-18.2925		0.495	-3.09013e-05		0.495	5.46927e-06
0.708473	-18.2802		0.5	-3.18984e-05		0.5	9.27939e-06
0.728715	-18.2657		0.505	-3.27284e-05		0.505	1.31805e-05
0.748957	-18.249		0.51	-3.33885e-05		0.51	1.70847e-05
0.769199	-18.2302		0.515	-3.38808e-05		0.515	2.09038e-05
0.789441	-18.2092		0.52	-3.42126e-05		0.52	2.45526e-05
0.809683	-18.1861		0.525	-3.43956e-05		0.525	2.79528e-05
0.829925	-18.161		0.53	-3.44456e-05		0.53	3.10363e-05
0.850167	-18.1338		0.535	-3.43821e-05		0.535	3.3748e-05
0.87041	-18.1046		0.54	-3.4227e-05		0.54	3.60478e-05
0.890652	-18.0734		0.545	-3.40045e-05		0.545	3.79128e-05
0.910894	-18.0404		0.55	-3.37393e-05		0.55	3.93372e-05
0.931136	-18.0054		0.555	-3.34567e-05		0.555	4.03329e-05
0.951378	-17.9687		0.56	-3.31809e-05		0.56	4.09281e-05
0.97162	-17.9301		0.565	-3.29348e-05		0.565	4.11664e-05
0.991862	-17.8899		0.57	-3.27394e-05		0.57	4.11041e-05
1.0121	-17.848		0.575	-3.2613e-05		0.575	4.0808e-05
1.03235	-17.8046		0.58	-3.2571e-05		0.58	4.03526e-05
1.05259	-17.7596		0.585	-3.2626e-05		0.585	3.98176e-05
1.07283	-17.7132		0.59	-3.27877e-05		0.59	3.92863e-05
1.09307	-17.6654		0.595	-3.30635e-05		0.595	3.88453e-05
1.11331	-17.6164		0.6	-3.34596e-05		0.6	3.85869e-05
1.13356	-17.5663		0.605	-3.39819e-05		0.605	3.8616e-05
1.1538	-17.5151		0.61	-3.46389e-05		0.61	3.90633e-05
1.17404	-17.4665		0.615	-3.54451e-05		0.615	4.01097e-05
			0.62	-3.64263e-05		0.62	4.20265e-05
0	-17.4591		0.625	-3.76282e-05		0.625	4.52405e-05
0.0202421	-17.4097		0.63	-3.91291e-05		0.63	5.04361e-05
0.0404842	-17.4203		0.635	-4.10592e-05		0.635	5.8712e-05
0.0607262	-17.4702		0.64	-4.36287e-05		0.64	7.18189e-05
0.0809683	-17.5189		0.645	-4.7171e-05		0.645	9.2513e-05
0.10121	-17.5664		0.65	-5.22043e-05		0.65	0.000125075
0.121453	-17.6125		0.655	-5.95217e-05		0.655	0.00017606
0.141695	-17.6573		0.66	-7.03187e-05		0.66	0.00025537
0.161937	-17.7006		0.665	-8.63734e-05		0.665	0.000377756
0.182179	-17.7423		0.67	-0.000110295		0.67	0.000564896
0.202421	-17.7824		0.675	-0.000145862		0.675	0.000848232
0.222663	-17.8208		0.68	-0.000198477		0.68	0.00127275
0.242905	-17.8574		0.685	-0.000275764		0.685	0.00190199
0.263147	-17.8923		0.69	-0.00038834		0.69	0.00282447
0.283389	-17.9253		0.695	-0.000550799		0.695	0.00416188
0.303631	-17.9563		0.7	-0.000782925		0.7	0.00607925
0.323873	-17.9855		0.705	-0.00111118		0.705	0.0087973
0.344115	-18.0126		0.71	-0.00157047		0.71	0.0126071
0.364358	-18.0377		0.715	-0.00220616		0.715	0.0178871
0.3846	-18.0607		0.72	-0.0030764		0.72	0.0251219
0.404842	-18.0816		0.725	-0.00425454		0.725	0.0349233
0.425084	-18.1005		0.73	-0.00583177		0.73	0.0480513
0.445326	-18.1171		0.735	-0.00791958		0.735	0.0654347
0.465568	-18.1316		0.74	-0.010652		0.74	0.0881904
0.48581	-18.1439		0.745	-0.0141875		0.745	0.117638
0.506052	-18.1539		0.75	-0.0187098		0.75	0.155306
0.526294	-18.1618		0.755	-0.0244279		0.755	0.202934
0.546536	-18.1674		0.76	-0.0315741		0.76	0.262455
0.566778	-18.1708		0.765	-0.0404014		0.765	0.33597
0.58702	-18.1719		0.77	-0.0511774		0.77	0.425702
0.58702	-18.1719		0.775	-0.0641766		0.775	0.533931
0.607263	-18.1708		0.78	-0.0796712		0.78	0.662911
0.627505	-18.1674		0.785	-0.0979181		0.785	0.814767
0.647747	-18.1618		0.79	-0.119145		0.79	0.991379
0.667989	-18.1539		0.795	-0.143535		0.795	1.19425
0.688231	-18.1439		0.8	-0.171212		0.8	1.42439
0.708473	-18.1316		0.805	-0.20222		0.805	1.68214
0.728715	-18.1171		0.81	-0.236514		0.81	1.9671
0.748957	-18.1005		0.815	-0.273948		0.815	2.27801
0.769199	-18.0816		0.82	-0.314261		0.82	2.61269
0.789441	-18.0607		0.825	-0.357081		0.825	2.968
0.809683	-18.0377		0.83	-0.401923		0.83	3.33988
0.829925	-18.0126		0.835	-0.448199		0.835	3.72343
0.850167	-17.9855		0.84	-0.495234		0.84	4.11302
0.87041	-17.9563		0.845	-0.542286		0.845	4.50251
0.890652	-17.9253		0.85	-0.588577		0.85	4.88543
0.910894	-17.8923		0.855	-0.633319		0.855	5.25529
0.931136	-17.8574		0.86	-0.675751		0.86	5.60585
0.951378	-17.8208		0.865	-0.715173		0.865	5.9314
0.97162	-17.7824		0.87	-0.750979		0.87	6.22704
0.991862	-17.7423		0.875	-0.782686		0.875	6.48893
1.0121	-17.7006		0.88	-0.809956		0.88	6.71449
1.03235	-17.6573		0.885	-0.832616		0.885	6.90254
1.05259	-17.6125		0.89	-0.850661		0.89	7.05331
1.07283	-17.5664		0.895	-0.864258		0.895	7.1685
1.09307	-17.5189		0.9	-0.873729		0.9	7.25112
1.11331	-17.4702		0.905	-0.87954		0.905	7.30533
1.13356	-17.4203		0.91	-0.882263		0.91	7.33621
1.1538	-17.4097		0.915	-0.882554		0.915	7.34948
1.17404	-17.4591		0.92	-0.881108		0.92	7.35116
			0.925	-0.878628		0.925	7.34723
0	-17.4591		0.93	-0.87578		0.93	7.34331
0.0202421	-17.4095		0.935	-0.873164		0.935	7.34434
0.0404842	-17.4203		0.94	-0.871281		0.94	7.35435
0.0607262	-17.4701		0.945	-0.870512		0.945	7.37621
0.0809683	-17.5189		0.95	-0.871102		0.95	7.41152
0.10121	-17.5664		0.955	-0.873154		0.955	7.46059
0.121453	-17.6125		0.96	-0.876634		0.96	7.52237
0.141695	-17.6573		0.965	-0.881379		0.965	7.59463
0.161937	-17.7006		0.97	-0.887121		0.97	7.6741
0.182179	-17.7423		0.975	-0.89351		0.975	7.75667
0.202421	-17.7824		0.98	-0.900148		0.98	7.83765
0.222663	-17.8208		0.985	-0.906625		0.985	7.91209
0.242905	-17.8574		0.99	-0.912552		0.99	7.97504
0.263147	-17.8923		0.995	-0.917605		0.995	8.02182
0.283389	-17.9253		1	-0.921553		1	8.04831
0.303631	-17.9563		1.005	-0.924293		1.005	8.05112
0.323873	-17.9855		1.01	-0.925874		1.01	8.02779
0.344115	-18.0126		1.015	-0.926516		1.015	7.97683
0.364358	-18.0377		1.02	-0.926626		1.02	7.89781
0.3846	-18.0607		1.025	-0.926799		1.025	7.79134
0.404842	-18.0816		1.03	-0.927814		1.03	7.65893
0.425084	-18.1004		1.035	-0.930628		1.035	7.50296
0.445326	-18.1171		1.04	-0.936351		1.04	7.32646
0.465568	-18.1316		1.045	-0.946219		1.045	7.13292
0.48581	-18.1439		1.05	-0.961564		1.05	6.92616
0.506052	-18.1539		1.055	-0.983767		1.055	6.71007
0.526294	-18.1618		1.06	-1.01421		1.06	6.48848
0.546536	-18.1674		1.065	-1.05424		1.065	6.26496
0.566778	-18.1708		1.07	-1.10508		1.07	6.04268
0.58702	-18.1719		1.075	-1.16779		1.075	5.82436
0.58702	-18.1719		1.08	-1.24321		1.08	5.61213
0.607263	-18.1708		1.085	-1.3319		1.085	5.40752
0.627505	-18.1674		1.09	-1.43409		1.09	5.21145
0.647747	-18.1618		1.095	-1.54962		1.095	5.02428
0.667989	-18.1539		1.1	-1.67793		1.1	4.8458
0.688231	-18.1439		1.105	-1.81802		1.105	4.67534
0.708473	-18.1316		1.11	-1.96846		1.11	4.51187
0.728715	-18.1171		1.115	-2.12742		1.115	4.35403
0.748957	-18.1004		1.12	-2.29267		1.12	4.20031
0.769199	-18.0816		1.125	-2.46164		1.125	4.0491
0.789441	-18.0607		1.13	-2.63153		1.13	3.89879
0.809683	-18.0377		1.135	-2.79936		1.135	3.74785
0.829925	-18.0126		1.14	-2.96206		1.14	3.59494
0.850167	-17.9855		1.145	-3.11664		1.145	3.43891
0.87041	-17.9563		1.15	-3.26021		1.15	3.27885
0.890652	-17.9253		1.155	-3.39015		1.155	3.11413
0.910894	-17.8923		1.16	-3.5042		1.16	2.94436
0.931136	-17.8574		1.165	-3.6005		1.165	2.76938
0.951378	-17.8208		1.17	-3.67773		1.17	2.58923
0.97162	-17.7824		1.175	-3.73505		1.175	2.40412
0.991862	-17.7423		1.18	-3.77222		1.18	2.21435
1.0121	-17.7006		1.185	-3.78951		1.185	2.02027
1.03235	-17.6573		1.19	-3.78774		1.19	1.82227
1.05259	-17.6125		1.195	-3.76816		1.195	1.62068
1.07283	-17.5664		1.2	-3.73244		1.2	1.41581
1.09307	-17.5189		1.205	-3.68255		1.205	1.2079
1.11331	-17.4701		1.21	-3.62068		1.21	0.997156
1.13356	-17.4203		1.215	-3.54914		1.215	0.783727
1.1538	-17.4095		1.22	-3.4703		1.22	0.567764
1.17404	-17.4591		1.225	-3.38644		1.225	0.349447
			1.23	-3.29975		1.23	0.129015
0	-17.3213		1.235	-3.21222		1.235	-0.0931928
0.0202421	-17.3695		1.24	-3.1256		1.24	-0.31671
0.0404842	-17.3926		1.245	-3.04142		1.245	-0.540923
0.0607262	-17.4425		1.25	-2.96093		1.25	-0.765066
0.0809683	-17.4912		1.255	-2.88513		1.255	-0.988228
0.10121	-17.5388		1.26	-2.81478		1.26	-1.20937
0.121453	-17.585		1.265	-2.75046		1.265	-1.42736
0.141695	-17.6299		1.27	-2.69256		1.27	-1.64103
0.161937	-17.6732		1.275	-2.64137		1.275	-1.84918
0.182179	-17.7151		1.28	-2.59712		1.28	-2.05067
0.202421	-17.7553		1.285	-2.55996		1.285	-2.24445
0.222663	-17.7938		1.29	-2.53006		1.29	-2.42958
0.242905	-17.8306		1.295	-2.50763		1.295	-2.60527
0.263147	-17.8656		1.3	-2.49289		1.3	-2.77086
0.283389	-17.8987		1.305	-2.4861		1.305	-2.92586
0.303631	-17.9299		1.31	-2.48758		1.31	-3.06984
0.323873	-17.9592		1.315	-2.49766		1.315	-3.20246
0.344115	-17.9864		1.32	-2.51666		1.32	-3.32338
0.364358	-18.0117		1.325	-2.54491		1.325	-3.43222
0.3846	-18.0348		1.33	-2.58265		1.33	-3.52846
0.404842	-18.0558		1.335	-2.63008		1.335	-3.61141
0.425084	-18.0747		1.34	-2.6873		1.34	-3.68015
0.445326	-18.0915		1.345	-2.75429		1.345	-3.7335
0.465568	-18.106		1.35	-2.8309		1.35	-3.77
0.48581	-18.1184		1.355	-2.9169		1.355	-3.78793
0.506052	-18.1285		1.36	-3.01191		1.36	-3.78533
0.526294	-18.1364		1.365	-3.11548		1.365	-3.76008
0.546536	-18.142		1.37	-3.22708		1.37	-3.70998
0.566778	-18.1454		1.375	-3.3461		1.375	-3.63283
0.58702	-18.1465		1.38	-3.47192		1.38	-3.52663
0.58702	-18.1465		1.385	-3.60389		1.385	-3.38962
0.607263	-18.1454		1.39	-3.74132		1.39	-3.22052
0.627505	-18.142		1.395	-3.88355		1.395	-3.01858
0.647747	-18.1364		1.4	-4.02987		1.4	-2.78378
0.667989	-18.1285		1.405	-4.17953		1.405	-2.51687
0.688231	-18.1184		1.41	-4.33176		1.41	-2.21951
0.708473	-18.106		1.415	-4.48567		1.415	-1.89426
0.728715	-18.0915		1.42	-4.64028		1.42	-1.54462
0.748957	-18.0747		1.425	-4.79447		1.425	-1.17496
0.769199	-18.0558		1.43	-4.947		1.43	-0.790449
0.789441	-18.0348		1.435	-5.09643		1.435	-0.396902
0.809683	-18.0117		1.44	-5.24123		1.44	-0.000633826
0.829925	-17.9864		1.445	-5.3797		1.445	0.391765
0.850167	-17.9592		1.45	-5.51009		1.45	0.773654
0.87041	-17.9299		1.455	-5.6306		1.455	1.13859
0.890652	-17.8987		1.46	-5.73945		1.46	1.48055
0.910894	-17.8656		1.465	-5.83495		1.465	1.7942
0.931136	-17.8306		1.47	-5.91558		1.47	2.07506
0.951378	-17.7938		1.475	-5.98004		1.475	2.31968
0.97162	-17.7553		1.48	-6.02733		1.48	2.52578
0.991862	-17.7151		1.485	-6.05679		1.485	2.69227
1.0121	-17.6732		1.49	-6.06812		1.49	2.81931
1.03235	-17.6299		1.495	-6.06144		1.495	2.9082
1.05259	-17.585		1.5	-6.03728		1.5	2.96132
1.07283	-17.5388		1.505	-5.99653		1.505	2.98195
1.09307	-17.4912		1.51	-5.94046		1.51	2.97413
1.11331	-17.4425		1.515	-5.87067		1.515	2.94239
1.13356	-17.3926		1.52	-5.78901		1.52	2.89156
1.1538	-17.3695		1.525	-5.69753		1.525	2.82659
1.17404	-17.3213		1.53	-5.59843		1.53	2.75228
			1.535	-5.49397		1.535	2.67316
0	-17.3213		1.54	-5.38641		1.54	2.59331
0.0202421	-17.3694		1.545	-5.27795		1.545	2.5163
0.0404842	-17.3924		1.55	-5.17066		1.55	2.44507
0.0607262	-17.4422		1.555	-5.06646		1.555	2.38192
0.0809683	-17.491		1.56	-4.96704		1.56	2.32852
0.10121	-17.5385		1.565	-4.87384		1.565	2.28597
0.121453	-17.5848		1.57	-4.78804		1.57	2.25477
0.141695	-17.6297		1.575	-4.71054		1.575	2.23499
0.161937	-17.673		1.58	-4.64193		1.58	2.22627
0.182179	-17.7149		1.585	-4.58253		1.585	2.22794
0.202421	-17.7551		1.59	-4.53242		1.59	2.23905
0.222663	-17.7937		1.595	-4.4914		1.595	2.25848
0.242905	-17.8304		1.6	-4.45908		1.6	2.28496
0.263147	-17.8654		1.605	-4.43491		1.605	2.31713
0.283389	-17.8986		1.61	-4.4182		1.61	2.35354
0.303631	-17.9298		1.615	-4.40818		1.615	2.39271
0.323873	-17.9591		1.62	-4.40406		1.62	2.43313
0.344115	-17.9863		1.625	-4.40507		1.625	2.47325
0.364358	-18.0115		1.63	-4.41049		1.63	2.51152
0.3846	-18.0347		1.635	-4.41969		1.635	2.54642
0.404842	-18.0557		1.64	-4.43217		1.64	2.57645
0.425084	-18.0747		1.645	-4.44759		1.645	2.60015
0.445326	-18.0914		1.65	-4.46577		1.65	2.61617
0.465568	-18.106		1.655	-4.48666		1.655	2.62329
0.48581	-18.1183		1.66	-4.51041		1.66	2.62041
0.506052	-18.1285		1.665	-4.53726		1.665	2.60666
0.526294	-18.1364		1.67	-4.56759		1.67	2.58137
0.546536	-18.142		1.675	-4.60185		1.675	2.54409
0.566778	-18.1454		1.68	-4.64051		1.68	2.49464
0.58702	-18.1465		1.685	-4.6841		1.685	2.43302
0.58702	-18.1465		1.69	-4.73306		1.69	2.35945
0.607263	-18.1454		1.695	-4.78781		1.695	2.27428
0.627505	-18.142		1.7	-4.84867		1.7	2.17795
0.647747	-18.1364		1.705	-4.91582		1.705	2.07089
0.667989	-18.1285		1.71	-4.98934		1.71	1.9535
0.688231	-18.1183		1.715	-5.06914		1.715	1.826
0.708473	-18.106		1.72	-5.15501		1.72	1.68844
0.728715	-18.0914		1.725	-5.24657		1.725	1.54059
0.748957	-18.0747		1.73	-5.34333		1.73	1.38194
0.769199	-18.0557		1.735	-5.44466		1.735	1.21172
0.789441	-18.0347		1.74	-5.54986		1.74	1.02888
0.809683	-18.0115		1.745	-5.65812		1.745	0.832185
0.829925	-17.9863		1.75	-5.76863		1.75	0.620296
0.850167	-17.9591		1.755	-5.88052		1.755	0.391854
0.87041	-17.9298		1.76	-5.99296		1.76	0.14561
0.890652	-17.8986		1.765	-6.10514		1.765	-0.119454
0.910894	-17.8654		1.77	-6.21636		1.77	-0.404007
0.931136	-17.8304		1.775	-6.32599		1.775	-0.708267
0.951378	-17.7937		1.78	-6.43351		1.78	-1.03192
0.97162	-17.7551		1.785	-6.53856		1.785	-1.37405
0.991862	-17.7149		1.79	-6.6409		1.79	-1.73314
1.0121	-17.673		1.795	-6.74045		1.795	-2.10703
1.03235	-17.6297		1.8	-6.83727		1.8	-2.493
1.05259	-17.5848		1.805	-6.93152		1.805	-2.88778
1.07283	-17.5385		1.81	-7.02349		1.81	-3.28763
1.09307	-17.491		1.815	-7.11353		1.815	-3.68845
1.11331	-17.4422		1.82	-7.20203		1.82	-4.08583
1.13356	-17.3924		1.825	-7.2894		1.825	-4.47517
1.1538	-17.3694		1.83	-7.37601		1.83	-4.85175
1.17404	-17.3213		1.835	-7.46218		1.835	-5.21078
			1.84	-7.54814		1.84	-5.54753
0	-17.3136		1.845	-7.63398		1.845	-5.85734
0.0202421	-17.3417		1.85	-7.71968		1.85	-6.13572
0.0404842	-17.3559		1.855	-7.80507		1.855	-6.3784
0.0607262	-17.3015		1.86	-7.88982		1.86	-6.58142
0.0809683	-17.2465		1.865	-7.97346		1.865	-6.74121
0.10121	-17.1912		1.87	-8.05538		1.87	-6.85467
0.121453	-17.1774		1.875	-8.13483		1.875	-6.9193
0.141695	-17.2204		1.88	-8.21097		1.88	-6.93333
0.161937	-17.262		1.885	-8.28289		1.885	-6.89579
0.182179	-17.3022		1.89	-8.34959		1.89	-6.80671
0.202421	-17.3407		1.895	-8.4101		1.895	-6.66715
0.222663	-17.3777		1.9	-8.46341		1.9	-6.47933
0.242905	-17.413		1.905	-8.5086		1.905	-6.24669
0.263147	-17.4466		1.91	-8.54478		1.91	-5.97389
0.283389	-17.4784		1.915	-8.57123		1.915	-5.66677
0.303631	-17.5084		1.92	-8.58731		1.92	-5.33228
0.323873	-17.5365		1.925	-8.59259		1.925	-4.97833
0.344115	-17.5627		1.93	-8.58681		1.93	-4.61363
0.364358	-17.5869		1.935	-8.56993		1.935	-4.24741
0.3846	-17.6092		1.94	-8.54213		1.94	-3.88921
0.404842	-17.6294		1.945	-8.50379		1.945	-3.54854
0.425084	-17.6476		1.95	-8.45551		1.95	-3.23465
0.445326	-17.6636		1.955	-8.39808		1.955	-2.95618
0.465568	-17.6776		1.96	-8.33249		1.96	-2.72096
0.48581	-17.6895		1.965	-8.25985		1.965	-2.53578
0.506052	-17.6992		1.97	-8.18137		1.97	-2.4062
0.526294	-17.7068		1.975	-8.09835		1.975	-2.33648
0.546536	-17.7122		1.98	-8.01211		1.98	-2.3295
0.566778	-17.7155		1.985	-7.92398		1.985	-2.38681
0.58702	-17.7166		1.99	-7.8352		1.99	-2.50865
0.58702	-17.7166		1.995	-7.74698		1.995	-2.6941
0.607263	-17.7155		2	-7.66039		2	-2.94123
0.627505	-17.7122		2.005	-7.57638		2.005	-3.24723
0.647747	-17.7068		2.01	-7.49576		2.01	-3.60862
0.667989	-17.6992		2.015	-7.41919		2.015	-4.02143
0.688231	-17.6895		2.02	-7.34719		2.02	-4.48132
0.708473	-17.6776		2.025	-7.28013		2.025	-4.98379
0.728715	-17.6636		2.03	-7.21827		2.03	-5.52422
0.748957	-17.6476		2.035	-7.16175		2.035	-6.098
0.769199	-17.6294		2.04	-7.11062		2.04	-6.70061
0.789441	-17.6092		2.045	-7.06488		2.045	-7.32761
0.809683	-17.5869		2.05	-7.02446		2.05	-7.97474
0.829925	-17.5627		2.055	-6.98926		2.055	-8.63786
0.850167	-17.5365		2.06	-6.95919		2.06	-9.31301
0.87041	-17.5084		2.065	-6.93412		2.065	-9.99642
0.890652	-17.4784		2.07	-6.91393		2.07	-10.6844
0.910894	-17.4466		2.075	-6.89848		2.075	-11.3736
0.931136	-17.413		2.08	-6.88764		2.08	-12.0606
0.951378	-17.3777		2.085	-6.88124		2.085	-12.7423
0.97162	-17.3407		2.09	-6.87906		2.09	-13.4155
0.991862	-17.3022		2.095	-6.88084		2.095	-14.0771
1.0121	-17.262		2.1	-6.88625		2.1	-14.7241
1.03235	-17.2204		2.105	-6.89487		2.105	-15.3531
1.05259	-17.1774		2.11	-6.90621		2.11	-15.9608
1.07283	-17.1912		2.115	-6.91966		2.115	-16.5435
1.09307	-17.2465		2.12	-6.93453		2.12	-17.0969
1.11331	-17.3015		2.125	-6.95005		2.125	-17.6167
1.13356	-17.3559		2.13	-6.96539		2.13	-18.0977
1.1538	-17.3417		2.135	-6.97968		2.135	-18.5347
1.17404	-17.3136		2.14	-6.99203		2.14	-18.9217
			2.145	-7.0016		2.145	-19.2529
0	-17.3136		2.15	-7.00758		2.15	-19.5221
0.0202421	-17.3415		2.155	-7.00927		2.155	-19.7236
0.0404842	-17.3556		2.16	-7.00612		2.16	-19.8517
0.0607262	-17.3012		2.165	-6.99772		2.165	-19.9019
0.0809683	-17.2463		2.17	-6.98384		2.17	-19.8703
0.10121	-17.191		2.175	-6.96447		2.175	-19.7545
0.121453	-17.1774		2.18	-6.93979		2.18	-19.5533
0.141695	-17.2204		2.185	-6.91017		2.185	-19.2675
0.161937	-17.262		2.19	-6.87618		2.19	-18.8994
0.182179	-17.3022		2.195	-6.83853		2.195	-18.4531
0.202421	-17.3407		2.2	-6.79805		2.2	-17.9345
0.222663	-17.3777		2.205	-6.75566		2.205	-17.3512
0.242905	-17.413		2.21	-6.71231		2.21	-16.7121
0.263147	-17.4466		2.215	-6.66893		2.215	-16.0273
0.283389	-17.4784		2.22	-6.62641		2.22	-15.3078
0.303631	-17.5084		2.225	-6.58553		2.225	-14.5653
0.323873	-17.5365		2.23	-6.54695		2.23	-13.8114
0.344115	-17.5627		2.235	-6.51118		2.235	-13.0578
0.364358	-17.5869		2.24	-6.47856		2.24	-12.3159
0.3846	-17.6092		2.245	-6.4493		2.245	-11.5962
0.404842	-17.6294		2.25	-6.42346		2.25	-10.9083
0.425084	-17.6476		2.255	-6.40099		2.255	-10.2609
0.445326	-17.6636		2.26	-6.38178		2.26	-9.66121
0.465568	-17.6776		2.265	-6.36569		2.265	-9.11542
0.48581	-17.6895		2.27	-6.35261		2.27	-8.62826
0.506052	-17.6992		2.275	-6.34252		2.275	-8.20327
0.526294	-17.7068		2.28	-6.33549		2.28	-7.84273
0.546536	-17.7122		2.285	-6.33177		2.285	-7.54785
0.566778	-17.7155		2.29	-6.33176		2.29	-7.31879
0.58702	-17.7166		2.295	-6.33606		2.295	-7.15482
0.58702	-17.7166		2.3	-6.3454		2.3	-7.05438
0.607263	-17.7155		2.305	-6.36068		2.305	-7.01523
0.627505	-17.7122		2.31	-6.38282		2.31	-7.03447
0.647747	-17.7068		2.315	-6.41279		2.315	-7.10864
0.667989	-17.6992		2.32	-6.45147		2.32	-7.23375
0.688231	-17.6895		2.325	-6.49958		2.325	-7.40534
0.708473	-17.6776		2.33	-6.55761		2.33	-7.61847
0.728715	-17.6636		2.335	-6.62572		2.335	-7.86782
0.748957	-17.6476		2.34	-6.70369		2.34	-8.14767
0.769199	-17.6294		2.345	-6.79085		2.345	-8.45199
0.789441	-17.6092		2.35	-6.88609		2.35	-8.7745
0.809683	-17.5869		2.355	-6.98784		2.355	-9.10876
0.829925	-17.5627		2.36	-7.09412		2.36	-9.44833
0.850167	-17.5365		2.365	-7.20255		2.365	-9.7868
0.87041	-17.5084		2.37	-7.31051		2.37	-10.118
0.890652	-17.4784		2.375	-7.41515		2.375	-10.4362
0.910894	-17.4466		2.38	-7.51361		2.38	-10.736
0.931136	-17.413		2.385	-7.60306		2.385	-11.0128
0.951378	-17.3777		2.39	-7.68086		2.39	-11.2625
0.97162	-17.3407		2.395	-7.74471		2.395	-11.4819
0.991862	-17.3022		2.4	-7.79272		2.4	-11.6686
1.0121	-17.262		2.405	-7.8235		2.405	-11.821
1.03235	-17.2204		2.41	-7.83625		2.41	-11.9382
1.05259	-17.1774		2.415	-7.83076		2.415	-12.0202
1.07283	-17.191		2.42	-7.80747		2.42	-12.0675
1.09307	-17.2463		2.425	-7.76741		2.425	-12.0813
1.11331	-17.3012		2.43	-7.71217		2.43	-12.0636
1.13356	-17.3556		2.435	-7.64386		2.435	-12.0165
1.1538	-17.3415		2.44	-7.56497		2.44	-11.9428
1.17404	-17.3136		2.445	-7.47836		2.445	-11.8456
			2.45	-7.38707		2.45	-11.7283
0	-17.2933		2.455	-7.29428		2.455	-11.5949
0.0202421	-17.2646		2.46	-7.20315		2.46	-11.4494
0.0404842	-17.2113		2.465	-7.11676		2.465	-11.2961
0.0607262	-17.1574		2.47	-7.03801		2.47	-11.1396
0.0809683	-17.103		2.475	-6.96949		2.475	-10.9845
0.10121	-17.1331		2.48	-6.91344		2.48	-10.8353
0.121453	-17.1358		2.485	-6.87169		2.485	-10.6965
0.141695	-17.1771		2.49	-6.84556		2.49	-10.5721
0.161937	-17.2182		2.495	-6.83586		2.495	-10.4656
0.182179	-17.2579		2.5	-6.84284		2.5	-10.3798
0.202421	-17.2961		2.505	-6.8662		2.505	-10.3164
0.222663	-17.3326		2.51	-6.90508		2.51	-10.2763
0.242905	-17.3676		2.515	-6.95808		2.515	-10.2592
0.263147	-17.4008		2.52	-7.02335		2.52	-10.2635
0.283389	-17.4323		2.525	-7.09862		2.525	-10.2865
0.303631	-17.4619		2.53	-7.18128		2.53	-10.3243
0.323873	-17.4897		2.535	-7.26853		2.535	-10.3725
0.344115	-17.5156		2.54	-7.35746		2.54	-10.4256
0.364358	-17.5396		2.545	-7.44518		2.545	-10.4782
0.3846	-17.5616		2.55	-7.52896		2.55	-10.5247
0.404842	-17.5816		2.555	-7.60635		2.555	-10.5598
0.425084	-17.5996		2.56	-7.67528		2.56	-10.5791
0.445326	-17.6156		2.565	-7.73416		2.565	-10.579
0.465568	-17.6294		2.57	-7.78195		2.57	-10.5572
0.48581	-17.6411		2.575	-7.81818		2.575	-10.5126
0.506052	-17.6508		2.58	-7.84299		2.58	-10.4455
0.526294	-17.6583		2.585	-7.85705		2.585	-10.3575
0.546536	-17.6637		2.59	-7.86157		2.59	-10.2514
0.566778	-17.6669		2.595	-7.85815		2.595	-10.1305
0.58702	-17.668		2.6	-7.84875		2.6	-9.99906
0.58702	-17.668		2.605	-7.8355		2.605	-9.86132
0.607263	-17.6669		2.61	-7.82065		2.61	-9.72139
0.627505	-17.6637		2.615	-7.80639		2.615	-9.58289
0.647747	-17.6583		2.62	-7.79481		2.62	-9.44864
0.667989	-17.6508		2.625	-7.78774		2.625	-9.32044
0.688231	-17.6411		2.63	-7.78672		2.63	-9.19893
0.708473	-17.6294		2.635	-7.79296		2.635	-9.08357
0.728715	-17.6156		2.64	-7.80727		2.64	-8.97266
0.748957	-17.5996		2.645	-7.83011		2.645	-8.8635
0.769199	-17.5816		2.65	-7.86162		2.65	-8.75261
0.789441	-17.5616		2.655	-7.90158		2.655	-8.63599
0.809683	-17.5396		2.66	-7.94957		2.66	-8.50946
0.829925	-17.5156		2.665	-8.00492		2.665	-8.36892
0.850167	-17.4897		2.67	-8.06686		2.67	-8.21069
0.87041	-17.4619		2.675	-8.13452		2.675	-8.03175
0.890652	-17.4323		2.68	-8.20699		2.68	-7.82996
0.910894	-17.4008		2.685	-8.28339		2.685	-7.60416
0.931136	-17.3676		2.69	-8.36285		2.69	-7.35428
0.951378	-17.3326		2.695	-8.44457		2.695	-7.0813
0.97162	-17.2961		2.7	-8.52781		2.7	-6.78716
0.991862	-17.2579		2.705	-8.6119		2.705	-6.47466
1.0121	-17.2182		2.71	-8.69619		2.71	-6.14724
1.03235	-17.1771		2.715	-8.7801		2.715	-5.80875
1.05259	-17.1358		2.72	-8.86304		2.72	-5.46328
1.07283	-17.1331		2.725	-8.94445		2.725	-5.11487
1.09307	-17.103		2.73	-9.02373		2.73	-4.76733
1.11331	-17.1574		2.735	-9.1003		2.735	-4.42406
1.13356	-17.2113		2.74	-9.17353		2.74	-4.08787
1.1538	-17.2646		2.745	-9.24276		2.745	-3.76091
1.17404	-17.2933		2.75	-9.30734		2.75	-3.44454
			2.755	-9.3666		2.755	-3.1394
0	-17.2933		2.76	-9.41989		2.76	-2.8453
0.0202421	-17.2646		2.765	-9.46656		2.765	-2.56139
0.0404842	-17.2113		2.77	-9.50601		2.77	-2.28615
0.0607262	-17.1574		2.775	-9.53771		2.775	-2.01752
0.0809683	-17.1029		2.78	-9.56117		2.78	-1.75301
0.10121	-17.1331		2.785	-9.57595		2.785	-1.48987
0.121453	-17.1356		2.79	-9.58172		2.79	-1.22515
0.141695	-17.1771		2.795	-9.5782		2.795	-0.955908
0.161937	-17.2182		2.8	-9.5652		2.8	-0.679313
0.182179	-17.2579		2.805	-9.54257		2.805	-0.392794
0.202421	-17.2961		2.81	-9.51027		2.81	-0.0941551
0.222663	-17.3326		2.815	-9.46829		2.815	0.218312
0.242905	-17.3676		2.82	-9.41671		2.82	0.545737
0.263147	-17.4008		2.825	-9.35569		2.825	0.888601
0.283389	-17.4322		2.83	-9.28547		2.83	1.24669
0.303631	-17.4619		2.835	-9.20637		2.835	1.61909
0.323873	-17.4897		2.84	-9.11882		2.84	2.00419
0.344115	-17.5156		2.845	-9.02338		2.845	2.39973
0.364358	-17.5396		2.85	-8.92072		2.85	2.80292
0.3846	-17.5616		2.855	-8.81164		2.855	3.21049
0.404842	-17.5816		2.86	-8.69709		2.86	3.61886
0.425084	-17.5996		2.865	-8.57813		2.865	4.0243
0.445326	-17.6155		2.87	-8.45597		2.87	4.42305
0.465568	-17.6294		2.875	-8.33188		2.875	4.81153
0.48581	-17.6411		2.88	-8.20723		2.88	5.18644
0.506052	-17.6508		2.885	-8.08345		2.885	5.54496
0.526294	-17.6583		2.89	-7.96194		2.89	5.88479
0.546536	-17.6637		2.895	-7.8441		2.895	6.20428
0.566778	-17.6669		2.9	-7.73127		2.9	6.50243
0.58702	-17.668		2.905	-7.62466		2.905	6.77894
0.58702	-17.668		2.91	-7.52536		2.91	7.03412
0.607263	-17.6669		2.915	-7.4343		2.915	7.26888
0.627505	-17.6637		2.92	-7.3522		2.92	7.4846
0.647747	-17.6583		2.925	-7.27962		2.925	7.68301
0.667989	-17.6508		2.93	-7.21687		2.93	7.86609
0.688231	-17.6411		2.935	-7.16409		2.935	8.03592
0.708473	-17.6294		2.94	-7.12122		2.94	8.19456
0.728715	-17.6155		2.945	-7.08804		2.945	8.34392
0.748957	-17.5996		2.95	-7.06416		2.95	8.48566
0.769199	-17.5816		2.955	-7.04908		2.955	8.62117
0.789441	-17.5616		2.96	-7.0422		2.96	8.75142
0.809683	-17.5396		2.965	-7.04287		2.965	8.87703
0.829925	-17.5156		2.97	-7.05039		2.97	8.9982
0.850167	-17.4897		2.975	-7.06408		2.975	9.11477
0.87041	-17.4619		2.98	-7.08325		2.98	9.22624
0.890652	-17.4322		2.985	-7.10726		2.985	9.33183
0.910894	-17.4008		2.99	-7.13554		2.99	9.43053
0.931136	-17.3676		2.995	-7.16756		2.995	9.52116
0.951378	-17.3326		3	-7.20285		3	9.6024
0.97162	-17.2961		3.005	-7.24103		3.005	9.67292
0.991862	-17.2579		3.01	-7.28174		3.01	9.73132
1.0121	-17.2182		3.015	-7.32467		3.015	9.77624
1.03235	-17.1771		3.02	-7.36952		3.02	9.80636
1.05259	-17.1356		3.025	-7.416		3.025	9.82042
1.07283	-17.1331		3.03	-7.4638		3.03	9.81727
1.09307	-17.1029		3.035	-7.51255		3.035	9.79584
1.11331	-17.1574		3.04	-7.56185		3.04	9.75523
1.13356	-17.2113		3.045	-7.61122		3.045	9.69471
1.1538	-17.2646		3.05	-7.6601		3.05	9.6138
1.17404	-17.2933		3.055	-7.70789		3.055	9.51228
			3.06	-7.75391		3.06	9.39034
0	-17.286		3.065	-7.79745		3.065	9.24854
0.0202421	-17.237		3.07	-7.83782		3.07	9.088
0.0404842	-17.1838		3.075	-7.8743		3.075	8.91037
0.0607262	-17.13		3.08	-7.90627		3.08	8.71791
0.0809683	-17.0876		3.085	-7.93319		3.085	8.51352
0.10121	-17.0908		3.09	-7.95465		3.09	8.30071
0.121453	-17.1345		3.095	-7.97039		3.095	8.08354
0.141695	-17.0802		3.1	-7.98037		3.1	7.86658
0.161937	-17.0248		3.105	-7.98471		3.105	7.65475
0.182179	-16.9697		3.11	-7.98376		3.11	7.45316
0.202421	-16.9151		3.115	-7.97808		3.115	7.26696
0.222663	-16.8611		3.12	-7.96843		3.12	7.10114
0.242905	-16.8081		3.125	-7.95572		3.125	6.96029
0.263147	-16.7662		3.13	-7.94101		3.13	6.84849
0.283389	-16.795		3.135	-7.92547		3.135	6.76905
0.303631	-16.8222		3.14	-7.9103		3.14	6.72445
0.323873	-16.8477		3.145	-7.89671		3.145	6.71619
0.344115	-16.8715		3.15	-7.88589		3.15	6.7448
0.364358	-16.8936		3.155	-7.8789		3.155	6.80977
0.3846	-16.9138		3.16	-7.87666		3.16	6.90966
0.404842	-16.9323		3.165	-7.87993		3.165	7.04216
0.425084	-16.9488		3.17	-7.88921		3.17	7.20426
0.445326	-16.9635		3.175	-7.90479		3.175	7.39235
0.465568	-16.9763		3.18	-7.92665		3.18	7.60248
0.48581	-16.9871		3.185	-7.95454		3.185	7.83047
0.506052	-16.996		3.19	-7.9879		3.19	8.07212
0.526294	-17.003		3.195	-8.02593		3.195	8.32338
0.546536	-17.0079		3.2	-8.0676		3.2	8.58049
0.566778	-17.0109		3.205	-8.11169		3.205	8.84005
0.58702	-17.0119		3.21	-8.1568		3.21	9.09915
0.58702	-17.0119		3.215	-8.20145		3.215	9.35533
0.607263	-17.0109		3.22	-8.24413		3.22	9.60667
0.627505	-17.0079		3.225	-8.28331		3.225	9.85167
0.647747	-17.003		3.23	-8.31755		3.23	10.0892
0.667989	-16.996		3.235	-8.34555		3.235	10.3185
0.688231	-16.9871		3.24	-8.36618		3.24	10.539
0.708473	-16.9763		3.245	-8.37856		3.245	10.7502
0.728715	-16.9635		3.25	-8.3821		3.25	10.9516
0.748957	-16.9488		3.255	-8.37648		3.255	11.1426
0.769199	-16.9323		3.26	-8.36175		3.26	11.3223
0.789441	-16.9138		3.265	-8.33828		3.265	11.4899
0.809683	-16.8936		3.27	-8.3068		3.27	11.6441
0.829925	-16.8715		3.275	-8.26834		3.275	11.7832
0.850167	-16.8477		3.28	-8.22427		3.28	11.9054
0.87041	-16.8222		3.285	-8.17618		3.285	12.0089
0.890652	-16.795		3.29	-8.12591		3.29	12.0913
0.910894	-16.7662		3.295	-8.07542		3.295	12.1504
0.931136	-16.8081		3.3	-8.02679		3.3	12.1843
0.951378	-16.8611		3.305	-7.98208		3.305	12.1907
0.97162	-16.9151		3.31	-7.94328		3.31	12.168
0.991862	-16.9697		3.315	-7.91225		3.315	12.1147
1.0121	-17.0248		3.32	-7.89058		3.32	12.0299
1.03235	-17.0802		3.325	-7.87958		3.325	11.9131
1.05259	-17.1345		3.33	-7.88017		3.33	11.7644
1.07283	-17.0908		3.335	-7.89286		3.335	11.5844
1.09307	-17.0876		3.34	-7.91767		3.34	11.3745
1.11331	-17.13		3.345	-7.95414		3.345	11.1362
1.13356	-17.1838		3.35	-8.00135		3.35	10.872
1.1538	-17.237		3.355	-8.05787		3.355	10.5846
1.17404	-17.286		3.36	-8.12189		3.36	10.2769
			3.365	-8.19122		3.365	9.95229
0	-17.286		3.37	-8.26337		3.37	9.61426
0.0202421	-17.2368		3.375	-8.33568		3.375	9.26635
0.0404842	-17.1836		3.38	-8.4054		3.38	8.91204
0.0607262	-17.1298		3.385	-8.46981		3.385	8.55477
0.0809683	-17.0876		3.39	-8.5263		3.39	8.19777
0.10121	-17.0908		3.395	-8.5725		3.395	7.84411
0.121453	-17.1345		3.4	-8.60636		3.4	7.49664
0.141695	-17.08		3.405	-8.62626		3.405	7.15799
0.161937	-17.0245		3.41	-8.63101		3.41	6.83061
0.182179	-16.9694		3.415	-8.61994		3.415	6.5168
0.202421	-16.9148		3.42	-8.59289		3.42	6.21873
0.222663	-16.8609		3.425	-8.55023		3.425	5.93853
0.242905	-16.8079		3.43	-8.49279		3.43	5.67825
0.263147	-16.7662		3.435	-8.42186		3.435	5.43993
0.283389	-16.795		3.44	-8.33907		3.44	5.22561
0.303631	-16.8222		3.445	-8.24639		3.445	5.03727
0.323873	-16.8477		3.45	-8.14597		3.45	4.8768
0.344115	-16.8715		3.455	-8.04013		3.455	4.74595
0.364358	-16.8936		3.46	-7.93122		3.46	4.64621
0.3846	-16.9138		3.465	-7.82158		3.465	4.57874
0.404842	-16.9323		3.47	-7.71346		3.47	4.54426
0.425084	-16.9488		3.475	-7.60896		3.475	4.54295
0.445326	-16.9635		3.48	-7.51001		3.48	4.57437
0.465568	-16.9763		3.485	-7.41834		3.485	4.6374
0.48581	-16.9871		3.49	-7.33542		3.49	4.7302
0.506052	-16.996		3.495	-7.26249		3.495	4.85024
0.526294	-17.003		3.5	-7.20056		3.5	4.99434
0.546536	-17.0079		3.505	-7.15039		3.505	5.15872
0.566778	-17.0109		3.51	-7.11251		3.51	5.33918
0.58702	-17.0119		3.515	-7.08719		3.515	5.53119
0.58702	-17.0119		3.52	-7.07453		3.52	5.73005
0.607263	-17.0109		3.525	-7.07435		3.525	5.93111
0.627505	-17.0079		3.53	-7.08628		3.53	6.12991
0.647747	-17.003		3.535	-7.10973		3.535	6.32232
0.667989	-16.996		3.54	-7.14388		3.54	6.5047
0.688231	-16.9871		3.545	-7.18773		3.545	6.67401
0.708473	-16.9763		3.55	-7.24006		3.55	6.82786
0.728715	-16.9635		3.555	-7.29948		3.555	6.96458
0.748957	-16.9488		3.56	-7.36448		3.56	7.08319
0.769199	-16.9323		3.565	-7.4334		3.565	7.18342
0.789441	-16.9138		3.57	-7.50455		3.57	7.26561
0.809683	-16.8936		3.575	-7.57623		3.575	7.33069
0.829925	-16.8715		3.58	-7.64676		3.58	7.38005
0.850167	-16.8477		3.585	-7.7146		3.585	7.41547
0.87041	-16.8222		3.59	-7.77835		3.59	7.43907
0.890652	-16.795		3.595	-7.8368		3.595	7.45313
0.910894	-16.7662		3.6	-7.88902		3.6	7.4601
0.931136	-16.8079		3.605	-7.93432		3.605	7.46251
0.951378	-16.8609		3.61	-7.97231		3.61	7.46288
0.97162	-16.9148		3.615	-8.00283		3.615	7.46373
0.991862	-16.9694		3.62	-8.02602		3.62	7.46747
1.0121	-17.0245		3.625	-8.04218		3.625	7.47646
1.03235	-17.08		3.63	-8.05181		3.63	7.49288
1.05259	-17.1345		3.635	-8.05548		3.635	7.51882
1.07283	-17.0908		3.64	-8.05383		3.64	7.55616
1.09307	-17.0876		3.645	-8.04746		3.645	7.60661
1.11331	-17.1298		3.65	-8.03692		3.65	7.67168
1.13356	-17.1836		3.655	-8.02263		3.655	7.75267
1.1538	-17.2368		3.66	-8.00486		3.66	7.85062
1.17404	-17.286		3.665	-7.98373		3.665	7.96635
			3.67	-7.95917		3.67	8.10041
0	-16.8984		3.675	-7.93096		3.675	8.25308
0.0202421	-16.9445		3.68	-7.89873		3.68	8.42433
0.0404842	-16.9932		3.685	-7.862		3.685	8.61388
0.0607262	-17.0409		3.69	-7.82025		3.69	8.8211
0.0809683	-17.0758		3.695	-7.77291		3.695	9.04504
0.10121	-17.0482		3.7	-7.71947		3.7	9.28444
0.121453	-16.9934		3.705	-7.65947		3.705	9.53766
0.141695	-16.9385		3.71	-7.5926		3.71	9.80271
0.161937	-16.8838		3.715	-7.51867		3.715	10.0772
0.182179	-16.8294		3.72	-7.43771		3.72	10.3585
0.202421	-16.7756		3.725	-7.34993		3.725	10.6434
0.222663	-16.7225		3.73	-7.25576		3.73	10.9286
0.242905	-16.7358		3.735	-7.15581		3.735	11.2105
0.263147	-16.7562		3.74	-7.05092		3.74	11.485
0.283389	-16.7352		3.745	-6.94209		3.745	11.7484
0.303631	-16.7617		3.75	-6.83045		3.75	11.9964
0.323873	-16.7865		3.755	-6.71724		3.755	12.2253
0.344115	-16.8097		3.76	-6.6038		3.76	12.4313
0.364358	-16.8312		3.765	-6.49148		3.765	12.6112
0.3846	-16.851		3.77	-6.38164		3.77	12.7622
0.404842	-16.8689		3.775	-6.27559		3.775	12.8822
0.425084	-16.8851		3.78	-6.17459		3.78	12.9697
0.445326	-16.8994		3.785	-6.07979		3.785	13.0242
0.465568	-16.9118		3.79	-5.99223		3.79	13.0459
0.48581	-16.9224		3.795	-5.91282		3.795	13.0361
0.506052	-16.9311		3.8	-5.84234		3.8	12.9968
0.526294	-16.9378		3.805	-5.7814		3.805	12.9309
0.546536	-16.9427		3.81	-5.73047		3.81	12.8418
0.566778	-16.9456		3.815	-5.68988		3.815	12.7338
0.58702	-16.9465		3.82	-5.6598		3.82	12.6113
0.58702	-16.9465		3.825	-5.64025		3.825	12.4791
0.607263	-16.9456		3.83	-5.63109		3.83	12.3421
0.627505	-16.9427		3.835	-5.63204		3.835	12.2047
0.647747	-16.9378		3.84	-5.64268		3.84	12.0714
0.667989	-16.9311		3.845	-5.66242		3.845	11.9458
0.688231	-16.9224		3.85	-5.69054		3.85	11.8309
0.708473	-16.9118		3.855	-5.72616		3.855	11.729
0.728715	-16.8994		3.86	-5.7683		3.86	11.6414
0.748957	-16.8851		3.865	-5.81584		3.865	11.5684
0.769199	-16.8689		3.87	-5.86757		3.87	11.5094
0.789441	-16.851		3.875	-5.92222		3.875	11.4627
0.809683	-16.8312		3.88	-5.9785		3.88	11.4261
0.829925	-16.8097		3.885	-6.03512		3.885	11.3963
0.850167	-16.7865		3.89	-6.09086		3.89	11.3697
0.87041	-16.7617		3.895	-6.1446		3.895	11.3423
0.890652	-16.7352		3.9	-6.19535		3.9	11.3096
0.910894	-16.7562		3.905	-6.24234		3.905	11.2676
0.931136	-16.7358		3.91	-6.28498		3.91	11.2123
0.951378	-16.7225		3.915	-6.32298		3.915	11.1402
0.97162	-16.7756		3.92	-6.35625		3.92	11.0484
0.991862	-16.8294		3.925	-6.38501		3.925	10.9347
1.0121	-16.8838		3.93	-6.4097		3.93	10.7979
1.03235	-16.9385		3.935	-6.43098		3.935	10.6376
1.05259	-16.9934		3.94	-6.44973		3.94	10.4543
1.07283	-17.0482		3.945	-6.46696		3.945	10.2494
1.09307	-17.0758		3.95	-6.4838		3.95	10.0254
1.11331	-17.0409		3.955	-6.50141		3.955	9.78515
1.13356	-16.9932		3.96	-6.52099		3.96	9.53248
1.1538	-16.9445		3.965	-6.54367		3.965	9.27162
1.17404	-16.8984		3.97	-6.57052		3.97	9.00725
			3.975	-6.60248		3.975	8.74435
0	-16.8984		3.98	-6.64033		3.98	8.4881
0.0202421	-16.9445		3.985	-6.68469		3.985	8.24376
0.0404842	-16.9932		3.99	-6.73596		3.99	8.01661
0.0607262	-17.0409		3.995	-6.79434		3.995	7.81186
0.0809683	-17.0756		4	-6.85982		4	7.6346
0.10121	-17.0482		4.005	-6.93215		4.005	7.48973
0.121453	-16.9933		4.01	-7.01087		4.01	7.38187
0.141695	-16.9385		4.015	-7.09532		4.015	7.31538
0.161937	-16.8838		4.02	-7.1846		4.02	7.29421
0.182179	-16.8294		4.025	-7.27767		4.025	7.32188
0.202421	-16.7756		4.03	-7.37332		4.03	7.40141
0.222663	-16.7225		4.035	-7.47021		4.035	7.53518
0.242905	-16.7358		4.04	-7.56692		4.04	7.72492
0.263147	-16.756		4.045	-7.66199		4.045	7.97157
0.283389	-16.7352		4.05	-7.75395		4.05	8.27525
0.303631	-16.7617		4.055	-7.84138		4.055	8.63513
0.323873	-16.7865		4.06	-7.92295		4.06	9.04944
0.344115	-16.8097		4.065	-7.99745		4.065	9.5154
0.364358	-16.8312		4.07	-8.06388		4.07	10.0292
0.3846	-16.8509		4.075	-8.12139		4.075	10.5861
0.404842	-16.8689		4.08	-8.16939		4.08	11.1802
0.425084	-16.8851		4.085	-8.20751		4.085	11.805
0.445326	-16.8994		4.09	-8.23561		4.09	12.453
0.465568	-16.9118		4.095	-8.25382		4.095	13.1161
0.48581	-16.9224		4.1	-8.26245		4.1	13.7855
0.506052	-16.9311		4.105	-8.26205		4.105	14.4524
0.526294	-16.9378		4.11	-8.25335		4.11	15.1076
0.546536	-16.9427		4.115	-8.2372		4.115	15.7419
0.566778	-16.9456		4.12	-8.21462		4.12	16.3465
0.58702	-16.9465		4.125	-8.1867		4.125	16.913
0.58702	-16.9465		4.13	-8.15461		4.13	17.4338
0.607263	-16.9456		4.135	-8.11952		4.135	17.9023
0.627505	-16.9427		4.14	-8.08265		4.14	18.313
0.647747	-16.9378		4.145	-8.04518		4.145	18.6615
0.667989	-16.9311		4.15	-8.00821		4.15	18.9452
0.688231	-16.9224		4.155	-7.97282		4.155	19.1628
0.708473	-16.9118		4.16	-7.93996		4.16	19.3149
0.728715	-16.8994		4.165	-7.91047		4.165	19.4034
0.748957	-16.8851		4.17	-7.88506		4.17	19.4318
0.769199	-16.8689		4.175	-7.86429		4.175	19.4052
0.789441	-16.8509		4.18	-7.84861		4.18	19.3298
0.809683	-16.8312		4.185	-7.83827		4.185	19.2128
0.829925	-16.8097		4.19	-7.8334		4.19	19.0622
0.850167	-16.7865		4.195	-7.834		4.195	18.8866
0.87041	-16.7617		4.2	-7.83993		4.2	18.6947
0.890652	-16.7352		4.205	-7.85094		4.205	18.4951
0.910894	-16.756		4.21	-7.8667		4.21	18.2961
0.931136	-16.7358		4.215	-7.88681		4.215	18.1055
0.951378	-16.7225		4.22	-7.91083		4.22	17.9299
0.97162	-16.7756		4.225	-7.93826		4.225	17.7753
0.991862	-16.8294		4.23	-7.96862		4.23	17.6464
1.0121	-16.8838		4.235	-8.00142		4.235	17.5467
1.03235	-16.9385		4.24	-8.03618		4.24	17.4784
1.05259	-16.9933		4.245	-8.07243		4.245	17.4425
1.07283	-17.0482		4.25	-8.10975		4.25	17.4389
1.09307	-17.0756		4.255	-8.14773		4.255	17.4664
1.11331	-17.0409		4.26	-8.18598		4.26	17.5228
1.13356	-16.9932		4.265	-8.22413		4.265	17.6055
1.1538	-16.9445		4.27	-8.26187		4.27	17.711
1.17404	-16.8984		4.275	-8.29886		4.275	17.8356
			4.28	-8.33481		4.28	17.9755
0	-16.8913		4.285	-8.36944		4.285	18.1269
0.0202421	-16.9044		4.29	-8.40251		4.29	18.2861
0.0404842	-16.9525		4.295	-8.43377		4.295	18.45
0.0607262	-16.9996		4.3	-8.46304		4.3	18.6158
0.0809683	-17.0458		4.305	-8.49014		4.305	18.7811
0.10121	-17.0214		4.31	-8.51495		4.31	18.9442
0.121453	-16.9668		4.315	-8.53737		4.315	19.1038
0.141695	-16.9122		4.32	-8.55735		4.32	19.259
0.161937	-16.8579		4.325	-8.5749		4.325	19.4093
0.182179	-16.804		4.33	-8.59004		4.33	19.5544
0.202421	-16.7507		4.335	-8.60285		4.335	19.694
0.222663	-16.7039		4.34	-8.61344		4.34	19.8279
0.242905	-16.6776		4.345	-8.62195		4.345	19.9557
0.263147	-16.7071		4.35	-8.62852		4.35	20.0765
0.283389	-16.7056		4.355	-8.63331		4.355	20.1894
0.303631	-16.6566		4.36	-8.63647		4.36	20.2931
0.323873	-16.6095		4.365	-8.63813		4.365	20.3857
0.344115	-16.5644		4.37	-8.63842		4.37	20.4653
0.364358	-16.5216		4.375	-8.63742		4.375	20.5295
0.3846	-16.4814		4.38	-8.63519		4.38	20.576
0.404842	-16.4441		4.385	-8.63173		4.385	20.6024
0.425084	-16.4099		4.39	-8.62704		4.39	20.6063
0.445326	-16.379		4.395	-8.62108		4.395	20.5858
0.465568	-16.3516		4.4	-8.61376		4.4	20.5392
0.48581	-16.3281		4.405	-8.60502		4.405	20.4655
0.506052	-16.3086		4.41	-8.59477		4.41	20.3642
0.526294	-16.2932		4.415	-8.58293		4.415	20.2355
0.546536	-16.2821		4.42	-8.56945		4.42	20.0803
0.566778	-16.2754		4.425	-8.5543		4.425	19.9004
0.58702	-16.2732		4.43	-8.53746		4.43	19.6981
0.58702	-16.2732		4.435	-8.51898		4.435	19.4763
0.607263	-16.2754		4.44	-8.49891		4.44	19.2388
0.627505	-16.2821		4.445	-8.47735		4.445	18.9896
0.647747	-16.2932		4.45	-8.45442		4.45	18.7329
0.667989	-16.3086		4.455	-8.43026		4.455	18.4736
0.688231	-16.3281		4.46	-8.40502		4.46	18.2164
0.708473	-16.3516		4.465	-8.37887		4.465	17.966
0.728715	-16.379		4.47	-8.35197		4.47	17.727
0.748957	-16.4099		4.475	-8.32449		4.475	17.5039
0.769199	-16.4441		4.48	-8.29658		4.48	17.3007
0.789441	-16.4814		4.485	-8.26842		4.485	17.1213
0.809683	-16.5216		4.49	-8.24019		4.49	16.9687
0.829925	-16.5644		4.495	-8.21211		4.495	16.8459
0.850167	-16.6095		4.5	-8.18441		4.5	16.7549
0.87041	-16.6566		4.505	-8.15741		4.505	16.6973
0.890652	-16.7056		4.51	-8.13144		4.51	16.6743
0.910894	-16.7071		4.515	-8.10697		4.515	16.6861
0.931136	-16.6776		4.52	-8.0845		4.52	16.7325
0.951378	-16.7039		4.525	-8.06465		4.525	16.8128
0.97162	-16.7507		4.53	-8.04813		4.53	16.9256
0.991862	-16.804		4.535	-8.03573		4.535	17.0691
1.0121	-16.8579		4.54	-8.0283		4.54	17.2409
1.03235	-16.9122		4.545	-8.02677		4.545	17.4385
1.05259	-16.9668		4.55	-8.03205		4.55	17.6588
1.07283	-17.0214		4.555	-8.04507		4.555	17.8989
1.09307	-17.0458		4.56	-8.06669		4.56	18.1555
1.11331	-16.9996		4.565	-8.09769		4.565	18.4255
1.13356	-16.9525		4.57	-8.13868		4.57	18.7056
1.1538	-16.9044		4.575	-8.19013		4.575	18.9929
1.17404	-16.8913		4.58	-8.25224		4.58	19.2846
			4.585	-8.32499		4.585	19.5779
0	-16.8913		4.59	-8.40804		4.59	19.8703
0.0202421	-16.9044		4.595	-8.50076		4.595	20.1595
0.0404842	-16.9525		4.6	-8.60223		4.6	20.4431
0.0607262	-16.9996		4.605	-8.7112		4.605	20.7189
0.0809683	-17.0457		4.61	-8.82618		4.61	20.9847
0.10121	-17.0211		4.615	-8.94542		4.615	21.2382
0.121453	-16.9665		4.62	-9.06698		4.62	21.4771
0.141695	-16.912		4.625	-9.18882		4.625	21.699
0.161937	-16.8577		4.63	-9.30882		4.63	21.9015
0.182179	-16.8038		4.635	-9.42488		4.635	22.0823
0.202421	-16.7505		4.64	-9.53502		4.64	22.2392
0.222663	-16.7039		4.645	-9.6374		4.645	22.3701
0.242905	-16.6776		4.65	-9.73045		4.65	22.4736
0.263147	-16.7071		4.655	-9.8129		4.655	22.5485
0.283389	-16.7054		4.66	-9.88385		4.66	22.5945
0.303631	-16.6564		4.665	-9.94278		4.665	22.6119
0.323873	-16.6092		4.67	-9.98963		4.67	22.602
0.344115	-16.5641		4.675	-10.0248		4.675	22.5672
0.364358	-16.5214		4.68	-10.049		4.68	22.5109
0.3846	-16.4812		4.685	-10.0634		4.685	22.4377
0.404842	-16.4439		4.69	-10.0697		4.69	22.3529
0.425084	-16.4097		4.695	-10.0696		4.695	22.2632
0.445326	-16.3788		4.7	-10.0652		4.7	22.1757
0.465568	-16.3515		4.705	-10.0587		4.705	22.0983
0.48581	-16.328		4.71	-10.0524		4.71	22.039
0.506052	-16.3085		4.715	-10.0485		4.715	22.006
0.526294	-16.2931		4.72	-10.049		4.72	22.0071
0.546536	-16.2821		4.725	-10.0559		4.725	22.0492
0.566778	-16.2754		4.73	-10.0706		4.73	22.1383
0.58702	-16.2732		4.735	-10.0942		4.735	22.2792
0.58702	-16.2732		4.74	-10.1275		4.74	22.4746
0.607263	-16.2754		4.745	-10.1707		4.745	22.7257
0.627505	-16.2821		4.75	-10.2237		4.75	23.0312
0.647747	-16.2931		4.755	-10.2857		4.755	23.3879
0.667989	-16.3085		4.76	-10.3556		4.76	23.7907
0.688231	-16.328		4.765	-10.4321		4.765	24.2322
0.708473	-16.3515		4.77	-10.5134		4.77	24.7037
0.728715	-16.3788		4.775	-10.5978		4.775	25.1951
0.748957	-16.4097		4.78	-10.6831		4.78	25.6955
0.769199	-16.4439		4.785	-10.7677		4.785	26.1939
0.789441	-16.4812		4.79	-10.8496		4.79	26.6795
0.809683	-16.5214		4.795	-10.9274		4.795	27.1424
0.829925	-16.5641		4.8	-10.9997		4.8	27.5739
0.850167	-16.6092		4.805	-11.0657		4.805	27.9673
0.87041	-16.6564		4.81	-11.1246		4.81	28.3176
0.890652	-16.7054		4.815	-11.1764		4.815	28.6221
0.910894	-16.7071		4.82	-11.2209		4.82	28.8805
0.931136	-16.6776		4.825	-11.2586		4.825	29.0943
0.951378	-16.7039		4.83	-11.2898		4.83	29.2667
0.97162	-16.7505		4.835	-11.3153		4.835	29.4025
0.991862	-16.8038		4.84	-11.3357		4.84	29.5069
1.0121	-16.8577		4.845	-11.3515		4.845	29.5858
1.03235	-16.912		4.85	-11.3633		4.85	29.6445
1.05259	-16.9665		4.855	-11.3712		4.855	29.6876
1.07283	-17.0211		4.86	-11.3755		4.86	29.7185
1.09307	-17.0457		4.865	-11.376		4.865	29.7388
1.11331	-16.9996		4.87	-11.3723		4.87	29.7487
1.13356	-16.9525		4.875	-11.3639		4.875	29.7461
1.1538	-16.9044		4.88	-11.3502		4.88	29.7276
1.17404	-16.8913		4.885	-11.3305		4.885	29.6883
			4.89	-11.304		4.89	29.6222
0	-16.8589		4.895	-11.2701		4.895	29.523
0.0202421	-16.8445		4.9	-11.2284		4.9	29.3842
0.0404842	-16.7936		4.905	-11.1785		4.905	29.2002
0.0607262	-16.7423		4.91	-11.1205		4.91	28.9664
0.0809683	-16.6905		4.915	-11.0544		4.915	28.6799
0.10121	-16.6386		4.92	-10.9809		4.92	28.3399
0.121453	-16.5865		4.925	-10.9008		4.925	27.9479
0.141695	-16.5626		4.93	-10.8152		4.93	27.5077
0.161937	-16.5999		4.935	-10.7253		4.935	27.0257
0.182179	-16.6359		4.94	-10.6326		4.94	26.5104
0.202421	-16.6706		4.945	-10.5387		4.945	25.9719
0.222663	-16.6982		4.95	-10.4453		4.95	25.4221
0.242905	-16.6704		4.955	-10.354		4.955	24.8736
0.263147	-16.6194		4.96	-10.2663		4.96	24.3393
0.283389	-16.5698		4.965	-10.1837		4.965	23.8319
0.303631	-16.5217		4.97	-10.1075		4.97	23.3631
0.323873	-16.4756		4.975	-10.0386		4.975	22.9434
0.344115	-16.4315		4.98	-9.97799		4.98	22.5812
0.364358	-16.3897		4.985	-9.92607		4.985	22.2828
0.3846	-16.3506		4.99	-9.88316		4.99	22.052
0.404842	-16.3142		4.995	-9.84927		4.995	21.89
0.425084	-16.2809		5	-9.82419		5	21.7955
0.445326	-16.2509		5.005	-9.80748		5.005	21.7649
0.465568	-16.2244		5.01	-9.79852		5.01	21.7923
0.48581	-16.2016		5.015	-9.79657		5.015	21.8702
0.506052	-16.1827		5.02	-9.80076		5.02	21.9896
0.526294	-16.1827		5.025	-9.81019		5.025	22.141
0.546536	-16.1865		5.03	-9.82392		5.03	22.3142
0.566778	-16.1888		5.035	-9.84105		5.035	22.4997
0.58702	-16.1896		5.04	-9.8607		5.04	22.6881
0.58702	-16.1896		5.045	-9.88206		5.045	22.8716
0.607263	-16.1888		5.05	-9.90443		5.05	23.0434
0.627505	-16.1865		5.055	-9.92717		5.055	23.1986
0.647747	-16.1827		5.06	-9.94972		5.06	23.3338
0.667989	-16.1827		5.065	-9.97163		5.065	23.4475
0.688231	-16.2016		5.07	-9.99249		5.07	23.5399
0.708473	-16.2244		5.075	-10.012		5.075	23.6125
0.728715	-16.2509		5.08	-10.0297		5.08	23.668
0.748957	-16.2809		5.085	-10.0455		5.085	23.71
0.769199	-16.3142		5.09	-10.0591		5.09	23.7423
0.789441	-16.3506		5.095	-10.0701		5.095	23.769
0.809683	-16.3897		5.1	-10.0784		5.1	23.7939
0.829925	-16.4315		5.105	-10.0838		5.105	23.8199
0.850167	-16.4756		5.11	-10.086		5.11	23.8492
0.87041	-16.5217		5.115	-10.085		5.115	23.8828
0.890652	-16.5698		5.12	-10.0805		5.12	23.9203
0.910894	-16.6194		5.125	-10.0727		5.125	23.9604
0.931136	-16.6704		5.13	-10.0615		5.13	24.0004
0.951378	-16.6982		5.135	-10.0471		5.135	24.0365
0.97162	-16.6706		5.14	-10.0299		5.14	24.0643
0.991862	-16.6359		5.145	-10.0102		5.145	24.0788
1.0121	-16.5999		5.15	-9.98853		5.15	24.0751
1.03235	-16.5626		5.155	-9.96537		5.155	24.0481
1.05259	-16.5865		5.16	-9.94139		5.16	23.9936
1.07283	-16.6386		5.165	-9.91725		5.165	23.9081
1.09307	-16.6905		5.17	-9.89363		5.17	23.7891
1.11331	-16.7423		5.175	-9.87117		5.175	23.6357
1.13356	-16.7936		5.18	-9.85049		5.18	23.4481
1.1538	-16.8445		5.185	-9.83213		5.185	23.2283
1.17404	-16.8589		5.19	-9.81652		5.19	22.9795
			5.195	-9.80399		5.195	22.7064
0	-16.8589		5.2	-9.79476		5.2	22.4147
0.0202421	-16.8444		5.205	-9.78891		5.205	22.1109
0.0404842	-16.7936		5.21	-9.78642		5.21	21.8023
0.0607262	-16.7422		5.215	-9.78716		5.215	21.4963
0.0809683	-16.6905		5.22	-9.79091		5.22	21.2004
0.10121	-16.6386		5.225	-9.79741		5.225	20.9217
0.121453	-16.5865		5.23	-9.80634		5.23	20.6668
0.141695	-16.5626		5.235	-9.81739		5.235	20.4414
0.161937	-16.5998		5.24	-9.83028		5.24	20.2505
0.182179	-16.6359		5.245	-9.84478		5.245	20.0979
0.202421	-16.6706		5.25	-9.86072		5.25	19.9863
0.222663	-16.698		5.255	-9.87804		5.255	19.9173
0.242905	-16.6703		5.26	-9.89676		5.26	19.8917
0.263147	-16.6194		5.265	-9.91704		5.265	19.9092
0.283389	-16.5697		5.27	-9.9391		5.27	19.9686
0.303631	-16.5217		5.275	-9.96326		5.275	20.0681
0.323873	-16.4756		5.28	-9.98991		5.28	20.205
0.344115	-16.4315		5.285	-10.0195		5.285	20.3762
0.364358	-16.3897		5.29	-10.0523		5.29	20.578
0.3846	-16.3505		5.295	-10.0889		5.295	20.8062
0.404842	-16.3142		5.3	-10.1294		5.3	21.0561
0.425084	-16.2809		5.305	-10.1742		5.305	21.3227
0.445326	-16.2509		5.31	-10.2231		5.31	21.6005
0.465568	-16.2244		5.315	-10.2761		5.315	21.8838
0.48581	-16.2016		5.32	-10.3329		5.32	22.1665
0.506052	-16.1827		5.325	-10.3929		5.325	22.4424
0.526294	-16.1827		5.33	-10.4554		5.33	22.7055
0.546536	-16.1865		5.335	-10.5195		5.335	22.9498
0.566778	-16.1888		5.34	-10.584		5.34	23.1696
0.58702	-16.1896		5.345	-10.6477		5.345	23.3599
0.58702	-16.1896		5.35	-10.7093		5.35	23.5166
0.607263	-16.1888		5.355	-10.7675		5.355	23.6365
0.627505	-16.1865		5.36	-10.8207		5.36	23.7173
0.647747	-16.1827		5.365	-10.8677		5.365	23.7582
0.667989	-16.1827		5.37	-10.9072		5.37	23.7596
0.688231	-16.2016		5.375	-10.9379		5.375	23.7233
0.708473	-16.2244		5.38	-10.959		5.38	23.6519
0.728715	-16.2509		5.385	-10.9695		5.385	23.5494
0.748957	-16.2809		5.39	-10.9689		5.39	23.4205
0.769199	-16.3142		5.395	-10.9568		5.395	23.2704
0.789441	-16.3505		5.4	-10.933		5.4	23.1049
0.809683	-16.3897		5.405	-10.8977		5.405	22.9297
0.829925	-16.4315		5.41	-10.851		5.41	22.7505
0.850167	-16.4756		5.415	-10.7937		5.415	22.5727
0.87041	-16.5217		5.42	-10.7265		5.42	22.4012
0.890652	-16.5697		5.425	-10.6503		5.425	22.2404
0.910894	-16.6194		5.43	-10.5665		5.43	22.0941
0.931136	-16.6703		5.435	-10.4765		5.435	21.9655
0.951378	-16.698		5.44	-10.3818		5.44	21.8573
0.97162	-16.6706		5.445	-10.2844		5.445	21.7714
0.991862	-16.6359		5.45	-10.1862		5.45	21.7097
1.0121	-16.5998		5.455	-10.0892		5.455	21.6734
1.03235	-16.5626		5.46	-9.99553		5.46	21.6636
1.05259	-16.5865		5.465	-9.90738		5.465	21.681
1.07283	-16.6386		5.47	-9.82687		5.47	21.7262
1.09307	-16.6905		5.475	-9.75606		5.475	21.7995
1.11331	-16.7422		5.48	-9.69683		5.48	21.9011
1.13356	-16.7936		5.485	-9.65091		5.485	22.0308
1.1538	-16.8444		5.49	-9.61974		5.49	22.1883
1.17404	-16.8589		5.495	-9.60445		5.495	22.3727
			5.5	-9.60585		5.5	22.5829
0	-16.8518		5.505	-9.62434		5.505	22.8174
0.0202421	-16.8056		5.51	-9.65994		5.51	23.0743
0.0404842	-16.7554		5.515	-9.71227		5.515	23.3514
0.0607262	-16.7047		5.52	-9.78056		5.52	23.6461
0.0809683	-16.6537		5.525	-9.86365		5.525	23.9556
0.10121	-16.6024		5.53	-9.96007		5.53	24.277
0.121453	-16.5511		5.535	-10.068		5.535	24.6073
0.141695	-16.5346		5.54	-10.1856		5.54	24.9436
0.161937	-16.5452		5.545	-10.3105		5.545	25.283
0.182179	-16.5803		5.55	-10.4405		5.55	25.6229
0.202421	-16.6141		5.555	-10.5733		5.555	25.9608
0.222663	-16.6465		5.56	-10.7065		5.56	26.2946
0.242905	-16.6467		5.565	-10.838		5.565	26.6225
0.263147	-16.5964		5.57	-10.9657		5.57	26.9427
0.283389	-16.5475		5.575	-11.0877		5.575	27.2537
0.303631	-16.5003		5.58	-11.2023		5.58	27.5541
0.323873	-16.455		5.585	-11.3083		5.585	27.8426
0.344115	-16.4118		5.59	-11.4044		5.59	28.1177
0.364358	-16.3709		5.595	-11.49		5.595	28.3779
0.3846	-16.3326		5.6	-11.5646		5.6	28.6215
0.404842	-16.2972		5.605	-11.6279		5.605	28.8466
0.425084	-16.2648		5.61	-11.6802		5.61	29.0511
0.445326	-16.2357		5.615	-11.7217		5.615	29.2326
0.465568	-16.21		5.62	-11.7531		5.62	29.3887
0.48581	-16.1879		5.625	-11.7753		5.625	29.5167
0.506052	-16.1773		5.63	-11.789		5.63	29.614
0.526294	-16.1679		5.635	-11.7956		5.635	29.678
0.546536	-16.1572		5.64	-11.796		5.64	29.7065
0.566778	-16.1507		5.645	-11.7916		5.645	29.6972
0.58702	-16.1485		5.65	-11.7837		5.65	29.6488
0.58702	-16.1485		5.655	-11.7733		5.655	29.5602
0.607263	-16.1507		5.66	-11.7617		5.66	29.431
0.627505	-16.1572		5.665	-11.75		5.665	29.2618
0.647747	-16.1679		5.67	-11.7392		5.67	29.0537
0.667989	-16.1773		5.675	-11.7301		5.675	28.8091
0.688231	-16.1879		5.68	-11.7235		5.68	28.531
0.708473	-16.21		5.685	-11.7199		5.685	28.2233
0.728715	-16.2357		5.69	-11.7199		5.69	27.891
0.748957	-16.2648		5.695	-11.7236		5.695	27.5396
0.769199	-16.2972		5.7	-11.7312		5.7	27.1752
0.789441	-16.3326		5.705	-11.7425		5.705	26.8044
0.809683	-16.3709		5.71	-11.7575		5.71	26.4343
0.829925	-16.4118		5.715	-11.7757		5.715	26.0716
0.850167	-16.455		5.72	-11.7965		5.72	25.7232
0.87041	-16.5003		5.725	-11.8194		5.725	25.3952
0.890652	-16.5475		5.73	-11.8436		5.73	25.0933
0.910894	-16.5964		5.735	-11.8682		5.735	24.822
0.931136	-16.6467		5.74	-11.8924		5.74	24.5849
0.951378	-16.6465		5.745	-11.9152		5.745	24.3843
0.97162	-16.6141		5.75	-11.9357		5.75	24.2208
0.991862	-16.5803		5.755	-11.9531		5.755	24.0938
1.0121	-16.5452		5.76	-11.9664		5.76	24.0012
1.03235	-16.5346		5.765	-11.975		5.765	23.9393
1.05259	-16.5511		5.77	-11.9783		5.77	23.9036
1.07283	-16.6024		5.775	-11.976		5.775	23.888
1.09307	-16.6537		5.78	-11.9677		5.78	23.8863
1.11331	-16.7047		5.785	-11.9537		5.785	23.8913
1.13356	-16.7554		5.79	-11.934		5.79	23.896
1.1538	-16.8056		5.795	-11.9092		5.795	23.8937
1.17404	-16.8518		5.8	-11.8801		5.8	23.8782
			5.805	-11.8474		5.805	23.844
0	-16.8518		5.81	-11.8123		5.81	23.7871
0.0202421	-16.8056		5.815	-11.7761		5.815	23.7044
0.0404842	-16.7554		5.82	-11.74		5.82	23.5946
0.0607262	-16.7047		5.825	-11.7056		5.825	23.4576
0.0809683	-16.6536		5.83	-11.6741		5.83	23.2948
0.10121	-16.6024		5.835	-11.647		5.835	23.1089
0.121453	-16.5511		5.84	-11.6256		5.84	22.9038
0.141695	-16.5346		5.845	-11.6109		5.845	22.6842
0.161937	-16.5452		5.85	-11.6039		5.85	22.4554
0.182179	-16.5803		5.855	-11.6052		5.855	22.2232
0.202421	-16.6141		5.86	-11.6153		5.86	21.9933
0.222663	-16.6465		5.865	-11.6343		5.865	21.7713
0.242905	-16.6465		5.87	-11.662		5.87	21.5622
0.263147	-16.5962		5.875	-11.6979		5.875	21.3705
0.283389	-16.5473		5.88	-11.7414		5.88	21.1998
0.303631	-16.5001		5.885	-11.7914		5.885	21.0525
0.323873	-16.4547		5.89	-11.8466		5.89	20.9303
0.344115	-16.4115		5.895	-11.9056		5.895	20.8337
0.364358	-16.3707		5.9	-11.9668		5.9	20.7621
0.3846	-16.3324		5.905	-12.0283		5.905	20.714
0.404842	-16.297		5.91	-12.0885		5.91	20.6873
0.425084	-16.2646		5.915	-12.1455		5.915	20.6789
0.445326	-16.2355		5.92	-12.1975		5.92	20.6854
0.465568	-16.2098		5.925	-12.2427		5.925	20.7029
0.48581	-16.1878		5.93	-12.2797		5.93	20.7276
0.506052	-16.1773		5.935	-12.3069		5.935	20.7554
0.526294	-16.1679		5.94	-12.3231		5.94	20.7828
0.546536	-16.1572		5.945	-12.3273		5.945	20.8062
0.566778	-16.1507		5.95	-12.3186		5.95	20.8228
0.58702	-16.1485		5.955	-12.2966		5.955	20.8302
0.58702	-16.1485		5.96	-12.2609		5.96	20.8267
0.607263	-16.1507		5.965	-12.2116		5.965	20.811
0.627505	-16.1572		5.97	-12.1488		5.97	20.7829
0.647747	-16.1679		5.975	-12.0733		5.975	20.7425
0.667989	-16.1773		5.98	-11.9857		5.98	20.6906
0.688231	-16.1878		5.985	-11.8872		5.985	20.6285
0.708473	-16.2098		5.99	-11.7788		5.99	20.5581
0.728715	-16.2355		5.995	-11.6621		5.995	20.4813
0.748957	-16.2646		6	-11.5385		6	20.4004
0.769199	-16.297		6.005	-11.4096		6.005	20.3179
0.789441	-16.3324		6.01	-11.2771		6.01	20.2359
0.809683	-16.3707		6.015	-11.1427		6.015	20.1567
0.829925	-16.4115		6.02	-11.0077		6.02	20.0822
0.850167	-16.4547		6.025	-10.8738		6.025	20.0139
0.87041	-16.5001		6.03	-10.7422		6.03	19.9531
0.890652	-16.5473		6.035	-10.614		6.035	19.9005
0.910894	-16.5962		6.04	-10.4901		6.04	19.8565
0.931136	-16.6465		6.045	-10.3713		6.045	19.8213
0.951378	-16.6465		6.05	-10.2581		6.05	19.7946
0.97162	-16.6141		6.055	-10.1508		6.055	19.7761
0.991862	-16.5803		6.06	-10.0496		6.06	19.7652
1.0121	-16.5452		6.065	-9.95449		6.065	19.7614
1.03235	-16.5346		6.07	-9.86539		6.07	19.7643
1.05259	-16.5511		6.075	-9.78215		6.075	19.7735
1.07283	-16.6024		6.08	-9.70456		6.08	19.789
1.09307	-16.6536		6.085	-9.63238		6.085	19.8108
1.11331	-16.7047		6.09	-9.56539		6.09	19.8391
1.13356	-16.7554		6.095	-9.50336		6.095	19.8742
1.1538	-16.8056		6.1	-9.44608		6.1	19.9163
1.17404	-16.8518		6.105	-9.39335		6.105	19.9657
			6.11	-9.34497		6.11	20.0224
0	-16.2769		6.115	-9.30073		6.115	20.0861
0.0202421	-16.3176		6.12	-9.26042		6.12	20.1561
0.0404842	-16.3605		6.125	-9.22377		6.125	20.2314
0.0607262	-16.4027		6.13	-9.19051		6.13	20.3103
0.0809683	-16.4441		6.135	-9.16029		6.135	20.391
0.10121	-16.4846		6.14	-9.13276		6.14	20.4711
0.121453	-16.5241		6.145	-9.10749		6.145	20.548
0.141695	-16.5089		6.15	-9.08408		6.15	20.6191
0.161937	-16.4829		6.155	-9.06208		6.155	20.6814
0.182179	-16.4316		6.16	-9.04108		6.16	20.7325
0.202421	-16.3809		6.165	-9.02067		6.165	20.7699
0.222663	-16.331		6.17	-9.00048		6.17	20.7916
0.242905	-16.2821		6.175	-8.9802		6.175	20.7959
0.263147	-16.2343		6.18	-8.95954		6.18	20.7815
0.283389	-16.1879		6.185	-8.93828		6.185	20.7475
0.303631	-16.1431		6.19	-8.91623		6.19	20.6934
0.323873	-16.1002		6.195	-8.89323		6.195	20.6187
0.344115	-16.082		6.2	-8.86915		6.2	20.5232
0.364358	-16.0987		6.205	-8.84387		6.205	20.4066
0.3846	-16.1141		6.21	-8.81723		6.21	20.2688
0.404842	-16.1282		6.215	-8.78912		6.215	20.1091
0.425084	-16.1409		6.22	-8.75936		6.22	19.9269
0.445326	-16.1522		6.225	-8.72778		6.225	19.7215
0.465568	-16.162		6.23	-8.69423		6.23	19.4921
0.48581	-16.1704		6.235	-8.65855		6.235	19.2377
0.506052	-16.1696		6.24	-8.62062		6.24	18.9579
0.526294	-16.1552		6.245	-8.58038		6.245	18.6521
0.546536	-16.1449		6.25	-8.53784		6.25	18.3207
0.566778	-16.1386		6.255	-8.49314		6.255	17.9644
0.58702	-16.1366		6.26	-8.44652		6.26	17.5851
0.58702	-16.1366		6.265	-8.39838		6.265	17.1851
0.607263	-16.1386		6.27	-8.34924		6.27	16.7682
0.627505	-16.1449		6.275	-8.29978		6.275	16.3387
0.647747	-16.1552		6.28	-8.25081		6.28	15.9019
0.667989	-16.1696		6.285	-8.20323		6.285	15.4638
0.688231	-16.1704		6.29	-8.15807		6.29	15.0311
0.708473	-16.162		6.295	-8.11637		6.295	14.6106
0.728715	-16.1522		6.3	-8.0792		6.3	14.2094
0.748957	-16.1409		6.305	-8.04761		6.305	13.8341
0.769199	-16.1282		6.31	-8.02258		6.31	13.4913
0.789441	-16.1141		6.315	-8.00501		6.315	13.1865
0.809683	-16.0987		6.32	-7.99563		6.32	12.9248
0.829925	-16.082		6.325	-7.99507		6.325	12.7101
0.850167	-16.1002		6.33	-8.00376		6.33	12.5451
0.87041	-16.1431		6.335	-8.02194		6.335	12.4315
0.890652	-16.1879		6.34	-8.04971		6.34	12.3698
0.910894	-16.2343		6.345	-8.08696		6.345	12.3594
0.931136	-16.2821		6.35	-8.13346		6.35	12.3986
0.951378	-16.331		6.355	-8.18882		6.355	12.4848
0.97162	-16.3809		6.36	-8.25254		6.36	12.6145
0.991862	-16.4316		6.365	-8.32406		6.365	12.7835
1.0121	-16.4829		6.37	-8.40274		6.37	12.9871
1.03235	-16.5089		6.375	-8.48791		6.375	13.2199
1.05259	-16.5241		6.38	-8.57889		6.38	13.4766
1.07283	-16.4846		6.385	-8.67501		6.385	13.7513
1.09307	-16.4441		6.39	-8.77561		6.39	14.0382
1.11331	-16.4027		6.395	-8.88004		6.395	14.3316
1.13356	-16.3605		6.4	-8.98767		6.4	14.6258
1.1538	-16.3176		6.405	-9.09786		6.405	14.9154
1.17404	-16.2769		6.41	-9.20998		6.41	15.1952
			6.415	-9.32333		6.415	15.4602
0	-16.2769		6.42	-9.4372		6.42	15.7063
0.0202421	-16.3176		6.425	-9.55078		6.425	15.9292
0.0404842	-16.3605		6.43	-9.66319		6.43	16.1258
0.0607262	-16.4027		6.435	-9.77344		6.435	16.2931
0.0809683	-16.4441		6.44	-9.88046		6.44	16.4287
0.10121	-16.4846		6.445	-9.98309		6.445	16.5309
0.121453	-16.5241		6.45	-10.0801		6.45	16.5986
0.141695	-16.5089		6.455	-10.1702		6.455	16.631
0.161937	-16.4829		6.46	-10.2522		6.46	16.6281
0.182179	-16.4316		6.465	-10.3248		6.465	16.5901
0.202421	-16.3809		6.47	-10.387		6.47	16.5179
0.222663	-16.331		6.475	-10.4376		6.475	16.4126
0.242905	-16.2821		6.48	-10.4759		6.48	16.2758
0.263147	-16.2343		6.485	-10.5012		6.485	16.1094
0.283389	-16.1879		6.49	-10.5134		6.49	15.9155
0.303631	-16.1431		6.495	-10.5121		6.495	15.6968
0.323873	-16.1002		6.5	-10.4977		6.5	15.4562
0.344115	-16.082		6.505	-10.4707		6.505	15.1968
0.364358	-16.0987		6.51	-10.4318		6.51	14.9223
0.3846	-16.1141		6.515	-10.382		6.515	14.6365
0.404842	-16.1282		6.52	-10.3225		6.52	14.3439
0.425084	-16.1409		6.525	-10.2548		6.525	14.0488
0.445326	-16.1522		6.53	-10.1804		6.53	13.7563
0.465568	-16.162		6.535	-10.101		6.535	13.4714
0.48581	-16.1704		6.54	-10.0183		6.54	13.1994
0.506052	-16.1695		6.545	-9.93406		6.545	12.9455
0.526294	-16.1552		6.55	-9.84992		6.55	12.7149
0.546536	-16.1448		6.555	-9.76754		6.555	12.5125
0.566778	-16.1386		6.56	-9.68844		6.56	12.3427
0.58702	-16.1366		6.565	-9.61399		6.565	12.2097
0.58702	-16.1366		6.57	-9.54537		6.57	12.1166
0.607263	-16.1386		6.575	-9.48355		6.575	12.0658
0.627505	-16.1448		6.58	-9.42926		6.58	12.059
0.647747	-16.1552		6.585	-9.38295		6.585	12.0967
0.667989	-16.1695		6.59	-9.34483		6.59	12.1785
0.688231	-16.1704		6.595	-9.31482		6.595	12.3028
0.708473	-16.162		6.6	-9.29256		6.6	12.4673
0.728715	-16.1522		6.605	-9.27748		6.605	12.6686
0.748957	-16.1409		6.61	-9.26874		6.61	12.9027
0.769199	-16.1282		6.615	-9.26535		6.615	13.165
0.789441	-16.1141		6.62	-9.26616		6.62	13.4503
0.809683	-16.0987		6.625	-9.26994		6.625	13.7533
0.829925	-16.082		6.63	-9.27541		6.63	14.0686
0.850167	-16.1002		6.635	-9.28131		6.635	14.3909
0.87041	-16.1431		6.64	-9.28648		6.64	14.7149
0.890652	-16.1879		6.645	-9.28982		6.645	15.036
0.910894	-16.2343		6.65	-9.29044		6.65	15.3499
0.931136	-16.2821		6.655	-9.28758		6.655	15.6527
0.951378	-16.331		6.66	-9.2807		6.66	15.9413
0.97162	-16.3809		6.665	-9.26945		6.665	16.2129
0.991862	-16.4316		6.67	-9.25366		6.67	16.4652
1.0121	-16.4829		6.675	-9.23331		6.675	16.6963
1.03235	-16.5089		6.68	-9.20853		6.68	16.9048
1.05259	-16.5241		6.685	-9.17952		6.685	17.0892
1.07283	-16.4846		6.69	-9.14657		6.69	17.2486
1.09307	-16.4441		6.695	-9.10995		6.695	17.3817
1.11331	-16.4027		6.7	-9.06995		6.7	17.4876
1.13356	-16.3605		6.705	-9.0268		6.705	17.5654
1.1538	-16.3176		6.71	-8.98069		6.71	17.614
1.17404	-16.2769		6.715	-8.93173		6.715	17.6326
			6.72	-8.87999		6.72	17.6203
0	-16.2711		6.725	-8.8255		6.725	17.5767
0.0202421	-16.2706		6.73	-8.76825		6.73	17.5014
0.0404842	-16.3123		6.735	-8.70826		6.735	17.3947
0.0607262	-16.3534		6.74	-8.64557		6.74	17.2571
0.0809683	-16.3937		6.745	-8.58032		6.745	17.09
0.10121	-16.4331		6.75	-8.5127		6.75	16.8951
0.121453	-16.4715		6.755	-8.44307		6.755	16.675
0.141695	-16.4999		6.76	-8.37188		6.76	16.4329
0.161937	-16.4489		6.765	-8.29974		6.765	16.1725
0.182179	-16.3983		6.77	-8.22735		6.77	15.8981
0.202421	-16.3484		6.775	-8.15554		6.775	15.6143
0.222663	-16.2992		6.78	-8.0852		6.78	15.326
0.242905	-16.251		6.785	-8.01726		6.785	15.0382
0.263147	-16.204		6.79	-7.95264		6.79	14.7557
0.283389	-16.1584		6.795	-7.89219		6.795	14.4831
0.303631	-16.1143		6.8	-7.83667		6.8	14.2249
0.323873	-16.072		6.805	-7.78672		6.805	13.9845
0.344115	-16.0592		6.81	-7.74275		6.81	13.7651
0.364358	-16.0392		6.815	-7.70502		6.815	13.5692
0.3846	-16.0536		6.82	-7.67355		6.82	13.3982
0.404842	-16.0669		6.825	-7.64815		6.825	13.2532
0.425084	-16.0788		6.83	-7.62842		6.83	13.1342
0.445326	-16.0894		6.835	-7.61379		6.835	13.0407
0.465568	-16.0987		6.84	-7.60353		6.84	12.9719
0.48581	-16.1066		6.845	-7.59681		6.845	12.926
0.506052	-16.113		6.85	-7.59277		6.85	12.9011
0.526294	-16.1181		6.855	-7.59051		6.855	12.8952
0.546536	-16.1217		6.86	-7.58921		6.86	12.906
0.566778	-16.1239		6.865	-7.58814		6.865	12.9309
0.58702	-16.1246		6.87	-7.5867		6.87	12.9679
0.58702	-16.1246		6.875	-7.58446		6.875	13.0149
0.607263	-16.1239		6.88	-7.5812		6.88	13.0699
0.627505	-16.1217		6.885	-7.57689		6.885	13.1314
0.647747	-16.1181		6.89	-7.5717		6.89	13.1983
0.667989	-16.113		6.895	-7.56599		6.895	13.2697
0.688231	-16.1066		6.9	-7.56025		6.9	13.3453
0.708473	-16.0987		6.905	-7.55514		6.905	13.4251
0.728715	-16.0894		6.91	-7.55138		6.91	13.5097
0.748957	-16.0788		6.915	-7.54971		6.915	13.6
0.769199	-16.0669		6.92	-7.55089		6.92	13.6971
0.789441	-16.0536		6.925	-7.55562		6.925	13.8028
0.809683	-16.0392		6.93	-7.5645		6.93	13.9189
0.829925	-16.0592		6.935	-7.57801		6.935	14.0476
0.850167	-16.072		6.94	-7.59647		6.94	14.191
0.87041	-16.1143		6.945	-7.62003		6.945	14.3516
0.890652	-16.1584		6.95	-7.64866		6.95	14.5316
0.910894	-16.204		6.955	-7.68213		6.955	14.733
0.931136	-16.251		6.96	-7.72005		6.96	14.9579
0.951378	-16.2992		6.965	-7.76187		6.965	15.2078
0.97162	-16.3484		6.97	-7.80688		6.97	15.4837
0.991862	-16.3983		6.975	-7.85429		6.975	15.7863
1.0121	-16.4489		6.98	-7.90318		6.98	16.1154
1.03235	-16.4999		6.985	-7.95262		6.985	16.4702
1.05259	-16.4715		6.99	-8.00162		6.99	16.8492
1.07283	-16.4331		6.995	-8.04922		6.995	17.2499
1.09307	-16.3937		7	-8.09446		7	17.669
1.11331	-16.3534		7.005	-8.13647		7.005	18.1024
1.13356	-16.3123		7.01	-8.17441		7.01	18.5451
1.1538	-16.2706		7.015	-8.20755		7.015	18.9913
1.17404	-16.2711		7.02	-8.23528		7.02	19.4346
			7.025	-8.25707		7.025	19.868
0	-16.2711		7.03	-8.27251		7.03	20.2839
0.0202421	-16.2706		7.035	-8.28131		7.035	20.6745
0.0404842	-16.3123		7.04	-8.28331		7.04	21.0319
0.0607262	-16.3534		7.045	-8.27846		7.045	21.3482
0.0809683	-16.3937		7.05	-8.26681		7.05	21.6157
0.10121	-16.4331		7.055	-8.24853		7.055	21.8273
0.121453	-16.4715		7.06	-8.22389		7.06	21.9765
0.141695	-16.4998		7.065	-8.19327		7.065	22.0578
0.161937	-16.4489		7.07	-8.15713		7.07	22.0667
0.182179	-16.3983		7.075	-8.116		7.075	22
0.202421	-16.3484		7.08	-8.0705		7.08	21.8558
0.222663	-16.2992		7.085	-8.02128		7.085	21.6337
0.242905	-16.251		7.09	-7.96908		7.09	21.3351
0.263147	-16.204		7.095	-7.91463		7.095	20.9626
0.283389	-16.1584		7.1	-7.85869		7.1	20.5205
0.303631	-16.1143		7.105	-7.80204		7.105	20.0148
0.323873	-16.072		7.11	-7.74541		7.11	19.4525
0.344115	-16.0592		7.115	-7.68953		7.115	18.842
0.364358	-16.0392		7.12	-7.63506		7.12	18.1924
0.3846	-16.0536		7.125	-7.58262		7.125	17.5139
0.404842	-16.0669		7.13	-7.53273		7.13	16.817
0.425084	-16.0788		7.135	-7.48586		7.135	16.1124
0.445326	-16.0894		7.14	-7.44237		7.14	15.4109
0.465568	-16.0987		7.145	-7.40257		7.145	14.7227
0.48581	-16.1065		7.15	-7.36666		7.15	14.0579
0.506052	-16.113		7.155	-7.33478		7.155	13.4256
0.526294	-16.1181		7.16	-7.30702		7.16	12.8341
0.546536	-16.1217		7.165	-7.28339		7.165	12.2904
0.566778	-16.1239		7.17	-7.26392		7.17	11.8005
0.58702	-16.1246		7.175	-7.24858		7.175	11.3691
0.58702	-16.1246		7.18	-7.23737		7.18	10.9995
0.607263	-16.1239		7.185	-7.23027		7.185	10.6936
0.627505	-16.1217		7.19	-7.2273		7.19	10.4518
0.647747	-16.1181		7.195	-7.22849		7.195	10.2735
0.667989	-16.113		7.2	-7.23391		7.2	10.1565
0.688231	-16.1065		7.205	-7.2436		7.205	10.0973
0.708473	-16.0987		7.21	-7.25765		7.21	10.0916
0.728715	-16.0894		7.215	-7.27609		7.215	10.1339
0.748957	-16.0788		7.22	-7.29897		7.22	10.2178
0.769199	-16.0669		7.225	-7.32624		7.225	10.3363
0.789441	-16.0536		7.23	-7.35782		7.23	10.4818
0.809683	-16.0392		7.235	-7.39353		7.235	10.6467
0.829925	-16.0592		7.24	-7.43313		7.24	10.823
0.850167	-16.072		7.245	-7.47625		7.245	11.0031
0.87041	-16.1143		7.25	-7.52245		7.25	11.1795
0.890652	-16.1584		7.255	-7.5712		7.255	11.3457
0.910894	-16.204		7.26	-7.62188		7.26	11.4957
0.931136	-16.251		7.265	-7.67382		7.265	11.6248
0.951378	-16.2992		7.27	-7.72631		7.27	11.7292
0.97162	-16.3484		7.275	-7.7786		7.275	11.8066
0.991862	-16.3983		7.28	-7.82997		7.28	11.8558
1.0121	-16.4489		7.285	-7.87971		7.285	11.8772
1.03235	-16.4998		7.29	-7.92715		7.29	11.8724
1.05259	-16.4715		7.295	-7.97169		7.295	11.8441
1.07283	-16.4331		7.3	-8.01281		7.3	11.7962
1.09307	-16.3937		7.305	-8.05007		7.305	11.7334
1.11331	-16.3534		7.31	-8.08314		7.31	11.661
1.13356	-16.3123		7.315	-8.11182		7.315	11.5848
1.1538	-16.2706		7.32	-8.13598		7.32	11.5107
1.17404	-16.2711		7.325	-8.15565		7.325	11.4447
			7.33	-8.17092		7.33	11.3924
0	-16.2311		7.335	-8.18204		7.335	11.3589
0.0202421	-16.2299		7.34	-8.18931		7.34	11.3487
0.0404842	-16.1856		7.345	-8.19314		7.345	11.3656
0.0607262	-16.1411		7.35	-8.19398		7.35	11.4126
0.0809683	-16.0964		7.355	-8.19234		7.355	11.4918
0.10121	-16.0518		7.36	-8.18875		7.36	11.6045
0.121453	-16.0073		7.365	-8.18373		7.365	11.7512
0.141695	-15.9631		7.37	-8.17776		7.37	11.9314
0.161937	-15.9195		7.375	-8.17129		7.375	12.1442
0.182179	-15.9079		7.38	-8.16464		7.38	12.3878
0.202421	-15.933		7.385	-8.15807		7.385	12.6602
0.222663	-15.9572		7.39	-8.15172		7.39	12.9585
0.242905	-15.9806		7.395	-8.14558		7.395	13.2796
0.263147	-16.003		7.4	-8.13954		7.4	13.6202
0.283389	-16.0245		7.405	-8.13338		7.405	13.9763
0.303631	-16.0448		7.41	-8.12678		7.41	14.3442
0.323873	-16.0639		7.415	-8.11936		7.415	14.7195
0.344115	-16.0318		7.42	-8.11067		7.42	15.0982
0.364358	-16.0205		7.425	-8.10031		7.425	15.4758
0.3846	-15.9843		7.43	-8.08785		7.43	15.848
0.404842	-15.9507		7.435	-8.07297		7.435	16.2106
0.425084	-15.92		7.44	-8.05542		7.44	16.5593
0.445326	-15.8924		7.445	-8.03506		7.445	16.89
0.465568	-15.8681		7.45	-8.0119		7.45	17.1991
0.48581	-15.8472		7.455	-7.98606		7.455	17.4828
0.506052	-15.8299		7.46	-7.95783		7.46	17.7379
0.526294	-15.8163		7.465	-7.92759		7.465	17.9615
0.546536	-15.8065		7.47	-7.89585		7.47	18.1509
0.566778	-15.8006		7.475	-7.8632		7.475	18.304
0.58702	-15.7986		7.48	-7.83027		7.48	18.4191
0.58702	-15.7986		7.485	-7.79774		7.485	18.4949
0.607263	-15.8006		7.49	-7.76626		7.49	18.5307
0.627505	-15.8065		7.495	-7.73647		7.495	18.5261
0.647747	-15.8163		7.5	-7.70893		7.5	18.4814
0.667989	-15.8299		7.505	-7.68417		7.505	18.3976
0.688231	-15.8472		7.51	-7.66259		7.51	18.276
0.708473	-15.8681		7.515	-7.6445		7.515	18.1188
0.728715	-15.8924		7.52	-7.63014		7.52	17.9285
0.748957	-15.92		7.525	-7.61963		7.525	17.7086
0.769199	-15.9507		7.53	-7.61301		7.53	17.4629
0.789441	-15.9843		7.535	-7.61023		7.535	17.196
0.809683	-16.0205		7.54	-7.61117		7.54	16.9129
0.829925	-16.0318		7.545	-7.61566		7.545	16.6191
0.850167	-16.0639		7.55	-7.62347		7.55	16.3205
0.87041	-16.0448		7.555	-7.6343		7.555	16.0229
0.890652	-16.0245		7.56	-7.64783		7.56	15.7327
0.910894	-16.003		7.565	-7.66371		7.565	15.4555
0.931136	-15.9806		7.57	-7.68152		7.57	15.1972
0.951378	-15.9572		7.575	-7.70081		7.575	14.9628
0.97162	-15.933		7.58	-7.72111		7.58	14.7567
0.991862	-15.9079		7.585	-7.74189		7.585	14.5827
1.0121	-15.9195		7.59	-7.7626		7.59	14.4433
1.03235	-15.9631		7.595	-7.78263		7.595	14.34
1.05259	-16.0073		7.6	-7.80139		7.6	14.2735
1.07283	-16.0518		7.605	-7.81825		7.605	14.2432
1.09307	-16.0964		7.61	-7.8326		7.61	14.2473
1.11331	-16.1411		7.615	-7.84385		7.615	14.2833
1.13356	-16.1856		7.62	-7.85145		7.62	14.3481
1.1538	-16.2299		7.625	-7.8549		7.625	14.4377
1.17404	-16.2311		7.63	-7.85379		7.63	14.548
			7.635	-7.84781		7.635	14.6747
0	-16.2311		7.64	-7.83674		7.64	14.8137
0.0202421	-16.2299		7.645	-7.82048		7.645	14.961
0.0404842	-16.1856		7.65	-7.79905		7.65	15.1134
0.0607262	-16.1411		7.655	-7.77259		7.655	15.2683
0.0809683	-16.0964		7.66	-7.74134		7.66	15.4235
0.10121	-16.0518		7.665	-7.70566		7.665	15.5781
0.121453	-16.0073		7.67	-7.66596		7.67	15.7317
0.141695	-15.9631		7.675	-7.62276		7.675	15.8845
0.161937	-15.9195		7.68	-7.57659		7.68	16.0376
0.182179	-15.9079		7.685	-7.52805		7.685	16.1925
0.202421	-15.9329		7.69	-7.4777		7.69	16.351
0.222663	-15.9572		7.695	-7.42613		7.695	16.515
0.242905	-15.9806		7.7	-7.37388		7.7	16.6867
0.263147	-16.003		7.705	-7.32145		7.705	16.8679
0.283389	-16.0244		7.71	-7.2693		7.71	17.0602
0.303631	-16.0448		7.715	-7.2178		7.715	17.2649
0.323873	-16.0639		7.72	-7.16728		7.72	17.4827
0.344115	-16.0317		7.725	-7.11799		7.725	17.7137
0.364358	-16.0205		7.73	-7.07014		7.73	17.9578
0.3846	-15.9842		7.735	-7.02386		7.735	18.214
0.404842	-15.9507		7.74	-6.97924		7.74	18.481
0.425084	-15.92		7.745	-6.93634		7.745	18.757
0.445326	-15.8924		7.75	-6.8952		7.75	19.0399
0.465568	-15.8681		7.755	-6.85582		7.755	19.3272
0.48581	-15.8472		7.76	-6.81823		7.76	19.6164
0.506052	-15.8299		7.765	-6.78244		7.765	19.9047
0.526294	-15.8163		7.77	-6.74845		7.77	20.1892
0.546536	-15.8065		7.775	-6.71631		7.775	20.4673
0.566778	-15.8006		7.78	-6.68605		7.78	20.7363
0.58702	-15.7986		7.785	-6.65771		7.785	20.9935
0.58702	-15.7986		7.79	-6.63132		7.79	21.2366
0.607263	-15.8006		7.795	-6.60693		7.795	21.4633
0.627505	-15.8065		7.8	-6.58457		7.8	21.6715
0.647747	-15.8163		7.805	-6.56424		7.805	21.8594
0.667989	-15.8299		7.81	-6.54595		7.81	22.0253
0.688231	-15.8472		7.815	-6.52965		7.815	22.1678
0.708473	-15.8681		7.82	-6.51531		7.82	22.2857
0.728715	-15.8924		7.825	-6.50287		7.825	22.3779
0.748957	-15.92		7.83	-6.49224		7.83	22.4437
0.769199	-15.9507		7.835	-6.48335		7.835	22.4826
0.789441	-15.9842		7.84	-6.47612		7.84	22.4945
0.809683	-16.0205		7.845	-6.47049		7.845	22.4795
0.829925	-16.0317		7.85	-6.46639		7.85	22.438
0.850167	-16.0639		7.855	-6.4638		7.855	22.3709
0.87041	-16.0448		7.86	-6.46274		7.86	22.2794
0.890652	-16.0244		7.865	-6.46321		7.865	22.165
0.910894	-16.003		7.87	-6.4653		7.87	22.0296
0.931136	-15.9806		7.875	-6.46909		7.875	21.8755
0.951378	-15.9572		7.88	-6.47468		7.88	21.7054
0.97162	-15.9329		7.885	-6.48219		7.885	21.5219
0.991862	-15.9079		7.89	-6.49174		7.89	21.3282
1.0121	-15.9195		7.895	-6.50341		7.895	21.1275
1.03235	-15.9631		7.9	-6.51727		7.9	20.923
1.05259	-16.0073		7.905	-6.53334		7.905	20.7179
1.07283	-16.0518		7.91	-6.55156		7.91	20.5153
1.09307	-16.0964		7.915	-6.5718		7.915	20.318
1.11331	-16.1411		7.92	-6.59387		7.92	20.1288
1.13356	-16.1856		7.925	-6.61748		7.925	19.9498
1.1538	-16.2299		7.93	-6.64226		7.93	19.7832
1.17404	-16.2311		7.935	-6.66776		7.935	19.6305
			7.94	-6.69349		7.94	19.493
0	-16.2253		7.945	-6.71891		7.945	19.3715
0.0202421	-16.1853		7.95	-6.74347		7.95	19.2669
0.0404842	-16.1422		7.955	-6.76664		7.955	19.1793
0.0607262	-16.0989		7.96	-6.78792		7.96	19.1091
0.0809683	-16.0554		7.965	-6.80691		7.965	19.0562
0.10121	-16.0119		7.97	-6.8233		7.97	19.0206
0.121453	-15.9685		7.975	-6.8369		7.975	19.0023
0.141695	-15.9255		7.98	-6.84768		7.98	19.001
0.161937	-15.8829		7.985	-6.85575		7.985	19.0165
0.182179	-15.8764		7.99	-6.86138		7.99	19.0485
0.202421	-15.8841		7.995	-6.86496		7.995	19.0966
0.222663	-15.9067		8	-6.86706		8	19.1604
0.242905	-15.9286		8.005	-6.8683		8.005	19.2391
0.263147	-15.9495		8.01	-6.86942		8.01	19.3319
0.283389	-15.9696		8.015	-6.8712		8.015	19.4377
0.303631	-15.9886		8.02	-6.8744		8.02	19.555
0.323873	-16.0066		8.025	-6.8798		8.025	19.6824
0.344115	-16.0234		8.03	-6.8881		8.03	19.818
0.364358	-15.9937		8.035	-6.89992		8.035	19.96
0.3846	-15.958		8.04	-6.91579		8.04	20.1062
0.404842	-15.925		8.045	-6.93608		8.045	20.2547
0.425084	-15.8949		8.05	-6.96105		8.05	20.4036
0.445326	-15.8677		8.055	-6.9908		8.055	20.5509
0.465568	-15.8438		8.06	-7.02527		8.06	20.6953
0.48581	-15.8233		8.065	-7.06425		8.065	20.8354
0.506052	-15.8063		8.07	-7.10738		8.07	20.9701
0.526294	-15.7929		8.075	-7.15415		8.075	21.0989
0.546536	-15.7833		8.08	-7.20392		8.08	21.2213
0.566778	-15.7775		8.085	-7.25589		8.085	21.337
0.58702	-15.7755		8.09	-7.30916		8.09	21.446
0.58702	-15.7755		8.095	-7.36271		8.095	21.5481
0.607263	-15.7775		8.1	-7.41545		8.1	21.6432
0.627505	-15.7833		8.105	-7.46619		8.105	21.7309
0.647747	-15.7929		8.11	-7.5137		8.11	21.8106
0.667989	-15.8063		8.115	-7.55674		8.115	21.8815
0.688231	-15.8233		8.12	-7.59407		8.12	21.9424
0.708473	-15.8438		8.125	-7.62452		8.125	21.992
0.728715	-15.8677		8.13	-7.647		8.13	22.0287
0.748957	-15.8949		8.135	-7.66056		8.135	22.0508
0.769199	-15.925		8.14	-7.66441		8.14	22.0569
0.789441	-15.958		8.145	-7.65799		8.145	22.0456
0.809683	-15.9937		8.15	-7.64097		8.15	22.0157
0.829925	-16.0234		8.155	-7.61332		8.155	21.9667
0.850167	-16.0066		8.16	-7.57523		8.16	21.8987
0.87041	-15.9886		8.165	-7.52722		8.165	21.812
0.890652	-15.9696		8.17	-7.47004		8.17	21.7079
0.910894	-15.9495		8.175	-7.40471		8.175	21.5883
0.931136	-15.9286		8.18	-7.33244		8.18	21.4553
0.951378	-15.9067		8.185	-7.25457		8.185	21.3117
0.97162	-15.8841		8.19	-7.17258		8.19	21.1604
0.991862	-15.8764		8.195	-7.08795		8.195	21.0044
1.0121	-15.8829		8.2	-7.00216		8.2	20.8468
1.03235	-15.9255		8.205	-6.9166		8.205	20.6903
1.05259	-15.9685		8.21	-6.83251		8.21	20.537
1.07283	-16.0119		8.215	-6.75097		8.215	20.3889
1.09307	-16.0554		8.22	-6.67285		8.22	20.2472
1.11331	-16.0989		8.225	-6.59877		8.225	20.1122
1.13356	-16.1422		8.23	-6.52914		8.23	19.984
1.1538	-16.1853		8.235	-6.46411		8.235	19.8618
1.17404	-16.2253		8.24	-6.40365		8.24	19.7445
			8.245	-6.34751		8.245	19.6303
0	-16.2253		8.25	-6.29532		8.25	19.5175
0.0202421	-16.1853		8.255	-6.2466		8.255	19.4039
0.0404842	-16.1422		8.26	-6.20079		8.26	19.2876
0.0607262	-16.0988		8.265	-6.15732		8.265	19.1667
0.0809683	-16.0554		8.27	-6.11563		8.27	19.0395
0.10121	-16.0119		8.275	-6.07522		8.275	18.9047
0.121453	-15.9685		8.28	-6.03562		8.28	18.7614
0.141695	-15.9255		8.285	-5.99648		8.285	18.6089
0.161937	-15.8829		8.29	-5.95754		8.29	18.4472
0.182179	-15.8764		8.295	-5.91861		8.295	18.2765
0.202421	-15.8841		8.3	-5.8796		8.3	18.0971
0.222663	-15.9067		8.305	-5.84049		8.305	17.91
0.242905	-15.9286		8.31	-5.8013		8.31	17.716
0.263147	-15.9495		8.315	-5.76211		8.315	17.5163
0.283389	-15.9696		8.32	-5.723		8.32	17.3119
0.303631	-15.9886		8.325	-5.68403		8.325	17.104
0.323873	-16.0066		8.33	-5.64529		8.33	16.8938
0.344115	-16.0234		8.335	-5.60682		8.335	16.6822
0.364358	-15.9936		8.34	-5.56864		8.34	16.4703
0.3846	-15.958		8.345	-5.53073		8.345	16.2591
0.404842	-15.925		8.35	-5.49309		8.35	16.0495
0.425084	-15.8948		8.355	-5.45568		8.355	15.8425
0.445326	-15.8677		8.36	-5.41848		8.36	15.639
0.465568	-15.8438		8.365	-5.38148		8.365	15.4399
0.48581	-15.8233		8.37	-5.34473		8.37	15.246
0.506052	-15.8063		8.375	-5.30832		8.375	15.0584
0.526294	-15.7929		8.38	-5.2724		8.38	14.8779
0.546536	-15.7833		8.385	-5.23718		8.385	14.7053
0.566778	-15.7775		8.39	-5.20298		8.39	14.5414
0.58702	-15.7755		8.395	-5.17016		8.395	14.3869
0.58702	-15.7755		8.4	-5.13917		8.4	14.2423
0.607263	-15.7775		8.405	-5.11049		8.405	14.1079
0.627505	-15.7833		8.41	-5.08466		8.41	13.9839
0.647747	-15.7929		8.415	-5.06221		8.415	13.8704
0.667989	-15.8063		8.42	-5.04366		8.42	13.767
0.688231	-15.8233		8.425	-5.0295		8.425	13.6736
0.708473	-15.8438		8.43	-5.02013		8.43	13.5894
0.728715	-15.8677		8.435	-5.01585		8.435	13.5138
0.748957	-15.8948		8.44	-5.01686		8.44	13.4461
0.769199	-15.925		8.445	-5.02317		8.445	13.3854
0.789441	-15.958		8.45	-5.03467		8.45	13.3309
0.809683	-15.9936		8.455	-5.05104		8.455	13.2816
0.829925	-16.0234		8.46	-5.07182		8.46	13.2366
0.850167	-16.0066		8.465	-5.09638		8.465	13.1952
0.87041	-15.9886		8.47	-5.12394		8.47	13.1564
0.890652	-15.9696		8.475	-5.15363		8.475	13.1194
0.910894	-15.9495		8.48	-5.18445		8.48	13.0834
0.931136	-15.9286		8.485	-5.2154		8.485	13.0475
0.951378	-15.9067		8.49	-5.24545		8.49	13.011
0.97162	-15.8841		8.495	-5.2736		8.495	12.973
0.991862	-15.8764		8.5	-5.29895		8.5	12.9324
1.0121	-15.8829		8.505	-5.32069		8.505	12.8884
1.03235	-15.9255		8.51	-5.33815		8.51	12.8397
1.05259	-15.9685		8.515	-5.35082		8.515	12.7854
1.07283	-16.0119		8.52	-5.35835		8.52	12.7241
1.09307	-16.0554		8.525	-5.36058		8.525	12.6547
1.11331	-16.0988		8.53	-5.35749		8.53	12.5762
1.13356	-16.1422		8.535	-5.34923		8.535	12.4873
1.1538	-16.1853		8.54	-5.33606		8.54	12.3871
1.17404	-16.2253		8.545	-5.31834		8.545	12.275
			8.55	-5.29651		8.55	12.1502
0	-15.663		8.555	-5.27105		8.555	12.0126
0.0202421	-15.6895		8.56	-5.24245		8.56	11.8622
0.0404842	-15.7175		8.565	-5.2112		8.565	11.6995
0.0607262	-15.7456		8.57	-5.17774		8.57	11.5253
0.0809683	-15.7736		8.575	-5.1425		8.575	11.3407
0.10121	-15.8014		8.58	-5.10585		8.58	11.1472
0.121453	-15.8287		8.585	-5.06812		8.585	10.9467
0.141695	-15.8557		8.59	-5.02959		8.59	10.7413
0.161937	-15.8821		8.595	-4.99052		8.595	10.5332
0.182179	-15.8607		8.6	-4.95114		8.6	10.3248
0.202421	-15.8342		8.605	-4.91169		8.605	10.1183
0.222663	-15.7929		8.61	-4.87241		8.61	9.91607
0.242905	-15.7528		8.615	-4.83354		8.615	9.72005
0.263147	-15.7139		8.62	-4.79539		8.62	9.53195
0.283389	-15.6766		8.625	-4.75826		8.625	9.35311
0.303631	-15.6408		8.63	-4.72252		8.63	9.18438
0.323873	-15.6069		8.635	-4.68854		8.635	9.02616
0.344115	-15.575		8.64	-4.65673		8.64	8.87833
0.364358	-15.5451		8.645	-4.62751		8.645	8.74029
0.3846	-15.5176		8.65	-4.6013		8.65	8.611
0.404842	-15.4959		8.655	-4.57849		8.655	8.489
0.425084	-15.4998		8.66	-4.55942		8.66	8.37258
0.445326	-15.5035		8.665	-4.54438		8.665	8.2598
0.465568	-15.5067		8.67	-4.5336		8.67	8.1487
0.48581	-15.5095		8.675	-4.52718		8.675	8.03732
0.506052	-15.5118		8.68	-4.52514		8.68	7.92392
0.526294	-15.5137		8.685	-4.52734		8.685	7.80705
0.546536	-15.515		8.69	-4.53357		8.69	7.68564
0.566778	-15.5158		8.695	-4.54343		8.695	7.55911
0.58702	-15.5161		8.7	-4.55643		8.7	7.42742
0.58702	-15.5161		8.705	-4.57197		8.705	7.29105
0.607263	-15.5158		8.71	-4.58931		8.71	7.15102
0.627505	-15.515		8.715	-4.60766		8.715	7.00885
0.647747	-15.5137		8.72	-4.62617		8.72	6.86647
0.667989	-15.5118		8.725	-4.64394		8.725	6.72613
0.688231	-15.5095		8.73	-4.66009		8.73	6.59025
0.708473	-15.5067		8.735	-4.67378		8.735	6.46136
0.728715	-15.5035		8.74	-4.68424		8.74	6.34189
0.748957	-15.4998		8.745	-4.6908		8.745	6.2341
0.769199	-15.4959		8.75	-4.69293		8.75	6.13996
0.789441	-15.5176		8.755	-4.69029		8.755	6.06102
0.809683	-15.5451		8.76	-4.6827		8.76	5.99843
0.829925	-15.575		8.765	-4.67018		8.765	5.95279
0.850167	-15.6069		8.77	-4.65296		8.77	5.92427
0.87041	-15.6408		8.775	-4.63148		8.775	5.91251
0.890652	-15.6766		8.78	-4.60636		8.78	5.91674
0.910894	-15.7139		8.785	-4.57837		8.785	5.93579
0.931136	-15.7528		8.79	-4.54843		8.79	5.9682
0.951378	-15.7929		8.795	-4.51755		8.795	6.01221
0.97162	-15.8342		8.8	-4.48678		8.8	6.06593
0.991862	-15.8607		8.805	-4.45721		8.805	6.1273
1.0121	-15.8821		8.81	-4.42986		8.81	6.19421
1.03235	-15.8557		8.815	-4.40569		8.815	6.2645
1.05259	-15.8287		8.82	-4.38555		8.82	6.33598
1.07283	-15.8014		8.825	-4.37014		8.825	6.40649
1.09307	-15.7736		8.83	-4.35995		8.83	6.47387
1.11331	-15.7456		8.835	-4.35532		8.835	6.53599
1.13356	-15.7175		8.84	-4.35635		8.84	6.59074
1.1538	-15.6895		8.845	-4.36294		8.845	6.63609
1.17404	-15.663		8.85	-4.37481		8.85	6.67006
			8.855	-4.39146		8.855	6.69082
0	-15.663		8.86	-4.41226		8.86	6.69668
0.0202421	-15.6894		8.865	-4.43644		8.865	6.68618
0.0404842	-15.7175		8.87	-4.46312		8.87	6.65814
0.0607262	-15.7456		8.875	-4.49136		8.875	6.61172
0.0809683	-15.7736		8.88	-4.52022		8.88	6.54651
0.10121	-15.8013		8.885	-4.54874		8.885	6.46254
0.121453	-15.8287		8.89	-4.57604		8.89	6.3604
0.141695	-15.8557		8.895	-4.60132		8.895	6.24122
0.161937	-15.8821		8.9	-4.6239		8.9	6.1067
0.182179	-15.8607		8.905	-4.64323		8.905	5.95912
0.202421	-15.8342		8.91	-4.65893		8.91	5.80132
0.222663	-15.7929		8.915	-4.67079		8.915	5.63661
0.242905	-15.7528		8.92	-4.67876		8.92	5.46878
0.263147	-15.7139		8.925	-4.68297		8.925	5.30194
0.283389	-15.6766		8.93	-4.6837		8.93	5.14044
0.303631	-15.6408		8.935	-4.68139		8.935	4.98878
0.323873	-15.6069		8.94	-4.67658		8.94	4.85142
0.344115	-15.575		8.945	-4.66991		8.945	4.73271
0.364358	-15.5451		8.95	-4.6621		8.95	4.63673
0.3846	-15.5176		8.955	-4.65388		8.955	4.56715
0.404842	-15.4959		8.96	-4.64603		8.96	4.52714
0.425084	-15.4998		8.965	-4.6393		8.965	4.51927
0.445326	-15.5035		8.97	-4.63438		8.97	4.54539
0.465568	-15.5067		8.975	-4.63195		8.975	4.60661
0.48581	-15.5095		8.98	-4.63257		8.98	4.70324
0.506052	-15.5118		8.985	-4.63674		8.985	4.83481
0.526294	-15.5137		8.99	-4.64484		8.99	5.00002
0.546536	-15.515		8.995	-4.65717		8.995	5.19685
0.566778	-15.5158		9	-4.67389		9	5.42256
0.58702	-15.5161		9.005	-4.69505		9.005	5.67383
0.58702	-15.5161		9.01	-4.7206		9.01	5.94679
0.607263	-15.5158		9.015	-4.75033		9.015	6.23718
0.627505	-15.515		9.02	-4.78396		9.02	6.54049
0.647747	-15.5137		9.025	-4.82105		9.025	6.85201
0.667989	-15.5118		9.03	-4.86106		9.03	7.16702
0.688231	-15.5095		9.035	-4.90334		9.035	7.48093
0.708473	-15.5067		9.04	-4.94717		9.04	7.78934
0.728715	-15.5035		9.045	-4.9917		9.045	8.08818
0.748957	-15.4998		9.05	-5.03603		9.05	8.37381
0.769199	-15.4959		9.055	-5.07924		9.055	8.64308
0.789441	-15.5176		9.06	-5.12036		9.06	8.89337
0.809683	-15.5451		9.065	-5.15842		9.065	9.12267
0.829925	-15.575		9.07	-5.19251		9.07	9.32952
0.850167	-15.6069		9.075	-5.22175		9.075	9.51307
0.87041	-15.6408		9.08	-5.24538		9.08	9.67298
0.890652	-15.6766		9.085	-5.26272		9.085	9.80942
0.910894	-15.7139		9.09	-5.27325		9.09	9.92296
0.931136	-15.7528		9.095	-5.27658		9.095	10.0146
0.951378	-15.7929		9.1	-5.2725		9.1	10.0854
0.97162	-15.8342		9.105	-5.26095		9.105	10.137
0.991862	-15.8607		9.11	-5.24202		9.11	10.1709
1.0121	-15.8821		9.115	-5.21596		9.115	10.1887
1.03235	-15.8557		9.12	-5.18317		9.12	10.1923
1.05259	-15.8287		9.125	-5.14415		9.125	10.1834
1.07283	-15.8013		9.13	-5.0995		9.13	10.1637
1.09307	-15.7736		9.135	-5.04988		9.135	10.1352
1.11331	-15.7456		9.14	-4.99602		9.14	10.0997
1.13356	-15.7175		9.145	-4.93864		9.145	10.0592
1.1538	-15.6894		9.15	-4.87849		9.15	10.0154
1.17404	-15.663		9.155	-4.81627		9.155	9.97053
			9.16	-4.75265		9.16	9.92645
0	-15.6597		9.165	-4.68823		9.165	9.88514
0.0202421	-15.6572		9.17	-4.62355		9.17	9.84847
0.0404842	-15.6834		9.175	-4.55907		9.175	9.81814
0.0607262	-15.7096		9.18	-4.49516		9.18	9.79564
0.0809683	-15.7356		9.185	-4.43214		9.185	9.7821
0.10121	-15.7614		9.19	-4.37021		9.19	9.77824
0.121453	-15.7869		9.195	-4.30954		9.195	9.78429
0.141695	-15.812		9.2	-4.25024		9.2	9.79994
0.161937	-15.8366		9.205	-4.19235		9.205	9.82427
0.182179	-15.8408		9.21	-4.13589		9.21	9.85576
0.202421	-15.7994		9.215	-4.08088		9.215	9.89231
0.222663	-15.7589		9.22	-4.02731		9.22	9.93131
0.242905	-15.7194		9.225	-3.97518		9.225	9.96972
0.263147	-15.6811		9.23	-3.92451		9.23	10.0042
0.283389	-15.6442		9.235	-3.87533		9.235	10.0312
0.303631	-15.6086		9.24	-3.8277		9.24	10.0472
0.323873	-15.5748		9.245	-3.78169		9.245	10.049
0.344115	-15.5427		9.25	-3.73742		9.25	10.0333
0.364358	-15.5125		9.255	-3.695		9.255	9.99787
0.3846	-15.4915		9.26	-3.65455		9.26	9.94065
0.404842	-15.4922		9.265	-3.61622		9.265	9.86053
0.425084	-15.4696		9.27	-3.58014		9.27	9.7572
0.445326	-15.4655		9.275	-3.54641		9.275	9.63119
0.465568	-15.4682		9.28	-3.51516		9.28	9.4839
0.48581	-15.4706		9.285	-3.48645		9.285	9.31757
0.506052	-15.4725		9.29	-3.46036		9.29	9.13519
0.526294	-15.4741		9.295	-3.43691		9.295	8.94034
0.546536	-15.4752		9.3	-3.4161		9.3	8.73714
0.566778	-15.4758		9.305	-3.39793		9.305	8.52997
0.58702	-15.4761		9.31	-3.38233		9.31	8.32338
0.58702	-15.4761		9.315	-3.36925		9.315	8.12184
0.607263	-15.4758		9.32	-3.35859		9.32	7.92955
0.627505	-15.4752		9.325	-3.35025		9.325	7.75032
0.647747	-15.4741		9.33	-3.3441		9.33	7.58734
0.667989	-15.4725		9.335	-3.33999		9.335	7.44311
0.688231	-15.4706		9.34	-3.33776		9.34	7.31935
0.708473	-15.4682		9.345	-3.33721		9.345	7.21689
0.728715	-15.4655		9.35	-3.33814		9.35	7.13574
0.748957	-15.4696		9.355	-3.3403		9.355	7.07504
0.769199	-15.4922		9.36	-3.34341		9.36	7.03321
0.789441	-15.4915		9.365	-3.34716		9.365	7.00796
0.809683	-15.5125		9.37	-3.35121		9.37	6.99649
0.829925	-15.5427		9.375	-3.35517		9.375	6.99561
0.850167	-15.5748		9.38	-3.35864		9.38	7.00189
0.87041	-15.6086		9.385	-3.36117		9.385	7.01182
0.890652	-15.6442		9.39	-3.3623		9.39	7.02198
0.910894	-15.6811		9.395	-3.36157		9.395	7.02918
0.931136	-15.7194		9.4	-3.35854		9.4	7.03059
0.951378	-15.7589		9.405	-3.35277		9.405	7.02381
0.97162	-15.7994		9.41	-3.34388		9.41	7.00699
0.991862	-15.8408		9.415	-3.33156		9.415	6.97887
1.0121	-15.8366		9.42	-3.31558		9.42	6.93876
1.03235	-15.812		9.425	-3.29579		9.425	6.88658
1.05259	-15.7869		9.43	-3.27216		9.43	6.82277
1.07283	-15.7614		9.435	-3.24481		9.435	6.74829
1.09307	-15.7356		9.44	-3.21393		9.44	6.66447
1.11331	-15.7096		9.445	-3.17988		9.445	6.57298
1.13356	-15.6834		9.45	-3.1431		9.45	6.47569
1.1538	-15.6572		9.455	-3.10416		9.455	6.37458
1.17404	-15.6597		9.46	-3.06369		9.46	6.27162
			9.465	-3.0224		9.465	6.16868
0	-15.6597		9.47	-2.98102		9.47	6.06747
0.0202421	-15.6572		9.475	-2.94029		9.475	5.96944
0.0404842	-15.6834		9.48	-2.90094		9.48	5.87572
0.0607262	-15.7096		9.485	-2.86365		9.485	5.78716
0.0809683	-15.7356		9.49	-2.82901		9.49	5.70423
0.10121	-15.7614		9.495	-2.79754		9.495	5.6271
0.121453	-15.7869		9.5	-2.76964		9.5	5.55562
0.141695	-15.812		9.505	-2.74556		9.505	5.48941
0.161937	-15.8366		9.51	-2.72545		9.51	5.42786
0.182179	-15.8408		9.515	-2.7093		9.515	5.37022
0.202421	-15.7994		9.52	-2.69697		9.52	5.31567
0.222663	-15.7589		9.525	-2.68817		9.525	5.26336
0.242905	-15.7194		9.53	-2.68253		9.53	5.21248
0.263147	-15.6811		9.535	-2.67953		9.535	5.1623
0.283389	-15.6441		9.54	-2.6786		9.54	5.11222
0.303631	-15.6086		9.545	-2.67908		9.545	5.06176
0.323873	-15.5748		9.55	-2.68031		9.55	5.01062
0.344115	-15.5427		9.555	-2.68157		9.555	4.95865
0.364358	-15.5125		9.56	-2.68219		9.56	4.90585
0.3846	-15.4915		9.565	-2.68152		9.565	4.8523
0.404842	-15.4922		9.57	-2.67896		9.57	4.7982
0.425084	-15.4696		9.575	-2.674		9.575	4.7438
0.445326	-15.4655		9.58	-2.66625		9.58	4.68932
0.465568	-15.4682		9.585	-2.65539		9.585	4.63499
0.48581	-15.4706		9.59	-2.64124		9.59	4.58095
0.506052	-15.4725		9.595	-2.62375		9.595	4.52727
0.526294	-15.4741		9.6	-2.60295		9.6	4.47392
0.546536	-15.4752		9.605	-2.57904		9.605	4.42074
0.566778	-15.4758		9.61	-2.55228		9.61	4.36747
0.58702	-15.4761		9.615	-2.52303		9.615	4.31379
0.58702	-15.4761		9.62	-2.49174		9.62	4.25927
0.607263	-15.4758		9.625	-2.45888		9.625	4.20346
0.627505	-15.4752		9.63	-2.42498		9.63	4.14591
0.647747	-15.4741		9.635	-2.39058		9.635	4.08618
0.667989	-15.4725		9.64	-2.35619		9.64	4.02391
0.688231	-15.4706		9.645	-2.32232		9.645	3.9588
0.708473	-15.4682		9.65	-2.28943		9.65	3.89069
0.728715	-15.4655		9.655	-2.25792		9.655	3.8195
0.748957	-15.4696		9.66	-2.22813		9.66	3.74532
0.769199	-15.4922		9.665	-2.20033		9.665	3.66835
0.789441	-15.4915		9.67	-2.17473		9.67	3.58892
0.809683	-15.5125		9.675	-2.15143		9.675	3.50745
0.829925	-15.5427		9.68	-2.1305		9.68	3.42448
0.850167	-15.5748		9.685	-2.11192		9.685	3.3406
0.87041	-15.6086		9.69	-2.09562		9.69	3.25645
0.890652	-15.6441		9.695	-2.08148		9.695	3.1727
0.910894	-15.6811		9.7	-2.06935		9.7	3.09
0.931136	-15.7194		9.705	-2.05904		9.705	3.00902
0.951378	-15.7589		9.71	-2.05035		9.71	2.93035
0.97162	-15.7994		9.715	-2.04306		9.715	2.85454
0.991862	-15.8408		9.72	-2.03696		9.72	2.78209
1.0121	-15.8366		9.725	-2.03183		9.725	2.71338
1.03235	-15.812		9.73	-2.02747		9.73	2.64874
1.05259	-15.7869		9.735	-2.0237		9.735	2.5884
1.07283	-15.7614		9.74	-2.02033		9.74	2.53253
1.09307	-15.7356		9.745	-2.0172		9.745	2.48119
1.11331	-15.7096		9.75	-2.01417		9.75	2.43439
1.13356	-15.6834		9.755	-2.01111		9.755	2.39209
1.1538	-15.6572		9.76	-2.00788		9.76	2.35421
1.17404	-15.6597		9.765	-2.00438		9.765	2.32065
			9.77	-2.0005		9.77	2.29129
0	-15.6327		9.775	-1.99615		9.775	2.26605
0.0202421	-15.6336		9.78	-1.99121		9.78	2.24485
0.0404842	-15.6062		9.785	-1.98562		9.785	2.22767
0.0607262	-15.5794		9.79	-1.97929		9.79	2.21451
0.0809683	-15.5533		9.795	-1.97213		9.795	2.20544
0.10121	-15.5283		9.8	-1.96409		9.8	2.20055
0.121453	-15.5049		9.805	-1.9551		9.805	2.19999
0.141695	-15.484		9.81	-1.94512		9.81	2.20389
0.161937	-15.4675		9.815	-1.93413		9.815	2.21242
0.182179	-15.4579		9.82	-1.92211		9.82	2.22572
0.202421	-15.455		9.825	-1.90907		9.825	2.2439
0.222663	-15.456		9.83	-1.89504		9.83	2.267
0.242905	-15.4591		9.835	-1.88006		9.835	2.295
0.263147	-15.4631		9.84	-1.86422		9.84	2.32781
0.283389	-15.4676		9.845	-1.84758		9.845	2.36522
0.303631	-15.4724		9.85	-1.83027		9.85	2.40695
0.323873	-15.4773		9.855	-1.8124		9.855	2.4526
0.344115	-15.4822		9.86	-1.7941		9.86	2.50169
0.364358	-15.4869		9.865	-1.77552		9.865	2.55368
0.3846	-15.4845		9.87	-1.75679		9.87	2.60795
0.404842	-15.4596		9.875	-1.73808		9.875	2.66382
0.425084	-15.4625		9.88	-1.71952		9.88	2.7206
0.445326	-15.4495		9.885	-1.70128		9.885	2.7776
0.465568	-15.4458		9.89	-1.68348		9.89	2.83412
0.48581	-15.4513		9.895	-1.66628		9.895	2.8895
0.506052	-15.4559		9.9	-1.64982		9.9	2.94312
0.526294	-15.4594		9.905	-1.63421		9.905	2.99442
0.546536	-15.462		9.91	-1.6196		9.91	3.04289
0.566778	-15.4635		9.915	-1.6061		9.915	3.08808
0.58702	-15.464		9.92	-1.59383		9.92	3.12965
0.58702	-15.464		9.925	-1.58289		9.925	3.16729
0.607263	-15.4635		9.93	-1.57338		9.93	3.2008
0.627505	-15.462		9.935	-1.56539		9.935	3.23002
0.647747	-15.4594		9.94	-1.55899		9.94	3.2549
0.667989	-15.4559		9.945	-1.55424		9.945	3.27543
0.688231	-15.4513		9.95	-1.5512		9.95	3.29168
0.708473	-15.4458		9.955	-1.54988		9.955	3.30381
0.728715	-15.4495		9.96	-1.55029		9.96	3.31205
0.748957	-15.4625		9.965	-1.55243		9.965	3.31671
0.769199	-15.4596		9.97	-1.55626		9.97	3.31818
0.789441	-15.4845		9.975	-1.56175		9.975	3.31693
0.809683	-15.4869		9.98	-1.56882		9.98	3.31354
0.829925	-15.4822		9.985	-1.57739		9.985	3.30864
0.850167	-15.4773		9.99	-1.58739		9.99	3.30294
[truncated: 32,596 more rows]

## Sheet: Fig. 3
cb										3c
(7,0)			(18,0)			(7,0)@(18,0)				(7,0)			(18,0)			(7,0)@(18,0)
hbar*omega (eV)	epsilon^zz		hbar*omega (eV)	epsilon^zz		hbar*omega (eV)	epsilon^zz			hbar*omega (eV)	sigma^zzz (mA*Ang^2/V^2)		hbar*omega (eV)	sigma^zzz (mA*Ang^2/V^2)		hbar*omega (eV)	sigma^zzz (mA*Ang^2/V^2)
0.005	3.4624e-06		0.005	0.0001		0.005	0			0.005	-5.695e-07		0.005	0.00102152		0.005	0.000231092
0.01	6.9248e-06		0.01	0.0003		0.01	0			0.01	-8.93e-07		0.01	0.0010504		0.01	0.000306257
0.015	1.03872e-05		0.015	0.0005		0.015	0			0.015	-1.5446e-06		0.015	0.00109964		0.015	0.000443342
0.02	1.38496e-05		0.02	0.0008		0.02	0			0.02	-2.7193e-06		0.02	0.00117112		0.02	0.000660535
0.025	1.7312e-05		0.025	0.0012		0.025	0			0.025	-4.7446e-06		0.025	0.00126788		0.025	0.000984104
0.03	2.07744e-05		0.03	0.0017		0.03	0			0.03	-8.1424e-06		0.03	0.00139429		0.03	0.00144892
0.035	2.42368e-05		0.035	0.0024		0.035	0			0.035	-1.37151e-05		0.035	0.00155625		0.035	0.00209867
0.04	2.76992e-05		0.04	0.0034		0.04	0			0.04	-2.26622e-05		0.04	0.00176094		0.04	0.00298562
0.045	3.11616e-05		0.045	0.0047		0.045	0			0.045	-3.67285e-05		0.045	0.00201649		0.045	0.00416941
0.05	3.4624e-05		0.05	0.0063		0.05	0.0001			0.05	-5.83852e-05		0.05	0.00233108		0.05	0.0057149
0.055	3.80864e-05		0.055	0.0083		0.055	0.0001			0.055	-9.1036e-05		0.055	0.00271187		0.055	0.00768874
0.06	4.15488e-05		0.06	0.0107		0.06	0.0001			0.06	-0.000139237		0.06	0.00316359		0.06	0.0101547
0.065	4.50112e-05		0.065	0.0135		0.065	0.0002			0.065	-0.000208903		0.065	0.00368701		0.065	0.013168
0.07	4.84736e-05		0.07	0.0168		0.07	0.0002			0.07	-0.000307476		0.07	0.00427758		0.07	0.0167691
0.075	5.1936e-05		0.075	0.0204		0.075	0.0003			0.075	-0.000443995		0.075	0.00492433		0.075	0.0209778
0.08	5.53984e-05		0.08	0.0243		0.08	0.0003			0.08	-0.000629037		0.08	0.00560941		0.08	0.0257879
0.085	5.88608e-05		0.085	0.0285		0.085	0.0004			0.085	-0.000874456		0.085	0.00630829		0.085	0.0311647
0.09	6.23232e-05		0.09	0.0326		0.09	0.0005			0.09	-0.00119288		0.09	0.00699089		0.09	0.0370451
0.095	6.57856e-05		0.095	0.0367		0.095	0.0006			0.095	-0.00159697		0.095	0.00762347		0.095	0.0433411
0.1	6.9248e-05		0.1	0.0404		0.1	0.0008			0.1	-0.00209837		0.1	0.00817123		0.1	0.049948
0.105	7.27104e-05		0.105	0.0437		0.105	0.0009			0.105	-0.00270645		0.105	0.00860136		0.105	0.0567556
0.11	7.61728e-05		0.11	0.0462		0.11	0.0011			0.11	-0.00342695		0.11	0.0088861		0.11	0.0636622
0.115	7.96351e-05		0.115	0.048		0.115	0.0013			0.115	-0.00426061		0.115	0.00900544		0.115	0.0705897
0.12	8.30975e-05		0.12	0.0488		0.12	0.0015			0.12	-0.00520189		0.12	0.00894926		0.12	0.0774968
0.125	8.65599e-05		0.125	0.0487		0.125	0.0018			0.125	-0.00623819		0.125	0.00871833		0.125	0.0843892
0.13	9.00223e-05		0.13	0.0477		0.13	0.0021			0.13	-0.00734949		0.13	0.00832429		0.13	0.091324
0.135	9.34847e-05		0.135	0.0457		0.135	0.0025			0.135	-0.0085087		0.135	0.00778848		0.135	0.0984053
0.14	9.69471e-05		0.14	0.043		0.14	0.0029			0.14	-0.00968274		0.14	0.00713986		0.14	0.105773
0.145	0.00010041		0.145	0.0396		0.145	0.0034			0.145	-0.0108343		0.145	0.00641218		0.145	0.113582
0.15	0.000103872		0.15	0.0358		0.15	0.004			0.15	-0.0119244		0.15	0.00564102		0.15	0.121976
0.155	0.000107334		0.155	0.0317		0.155	0.0046			0.155	-0.0129148		0.155	0.00486076		0.155	0.131058
0.16	0.000110797		0.16	0.0275		0.16	0.0053			0.16	-0.0137711		0.16	0.00410211		0.16	0.140859
0.165	0.000114259		0.165	0.0234		0.165	0.0061			0.165	-0.0144654		0.165	0.0033902		0.165	0.15131
0.17	0.000117722		0.17	0.0195		0.17	0.0069			0.17	-0.0149783		0.17	0.00274356		0.17	0.162228
0.175	0.000121184		0.175	0.016		0.175	0.0077			0.175	-0.0153003		0.175	0.00217381		0.175	0.173302
0.18	0.000124646		0.18	0.0128		0.18	0.0086			0.18	-0.0154323		0.18	0.00168605		0.18	0.184097
0.185	0.000128109		0.185	0.0101		0.185	0.0094			0.185	-0.0153852		0.185	0.00127986		0.185	0.194067
0.19	0.000131571		0.19	0.0078		0.19	0.0102			0.19	-0.0151788		0.19	0.000950435		0.19	0.202573
0.195	0.000135034		0.195	0.0059		0.195	0.0109			0.195	-0.0148397		0.195	0.000690042		0.195	0.208911
0.2	0.000138496		0.2	0.0043		0.2	0.0115			0.2	-0.0143996		0.2	0.00048924		0.2	0.212338
0.205	0.000141958		0.205	0.0032		0.205	0.0121			0.205	-0.0138925		0.205	0.000338022		0.205	0.21209
0.21	0.000145421		0.21	0.0022		0.21	0.0126			0.21	-0.0133533		0.21	0.00022667		0.21	0.207396
0.215	0.000148883		0.215	0.0016		0.215	0.013			0.215	-0.0128157		0.215	0.000146349		0.215	0.197489
0.22	0.000152346		0.22	0.0011		0.22	0.0134			0.22	-0.0123116		0.22	8.9447e-05		0.22	0.181605
0.225	0.000155808		0.225	0.0007		0.225	0.0137			0.225	-0.0118702		0.225	4.9707e-05		0.225	0.158985
0.23	0.00015927		0.23	0.0005		0.23	0.0142			0.23	-0.0115183		0.23	2.22019e-05		0.23	0.12888
0.235	0.000162733		0.235	0.0003		0.235	0.0147			0.235	-0.0112809		0.235	3.20967e-06		0.235	0.0905746
0.24	0.000166195		0.24	0.0002		0.24	0.0155			0.24	-0.0111809		0.24	-9.96741e-06		0.24	0.0434317
0.245	0.000169657		0.245	0.0001		0.245	0.0165			0.245	-0.0112405		0.245	-1.92016e-05		0.245	-0.0130384
0.25	0.00017312		0.25	0.0001		0.25	0.0177			0.25	-0.0114799		0.25	-2.57319e-05		0.25	-0.0790782
0.255	0.000176582		0.255	0		0.255	0.0194			0.255	-0.0119175		0.255	-3.03349e-05		0.255	-0.15456
0.26	0.000180045		0.26	0		0.26	0.0215			0.26	-0.0125672		0.26	-3.34669e-05		0.26	-0.238851
0.265	0.000183507		0.265	0		0.265	0.0239			0.265	-0.0134358		0.265	-3.53766e-05		0.265	-0.33068
0.27	0.000186969		0.27	0		0.27	0.0269			0.27	-0.0145191		0.27	-3.61894e-05		0.27	-0.428034
0.275	0.000190432		0.275	0		0.275	0.0302			0.275	-0.0157972		0.275	-3.59675e-05		0.275	-0.528088
0.28	0.000193894		0.28	0		0.28	0.034			0.28	-0.0172296		0.28	-3.47502e-05		0.28	-0.627208
0.285	0.000197357		0.285	0		0.285	0.0381			0.285	-0.0187506		0.285	-3.25774e-05		0.285	-0.721001
0.29	0.000200819		0.29	0		0.29	0.0424			0.29	-0.0202667		0.29	-2.95019e-05		0.29	-0.804435
0.295	0.000204281		0.295	0		0.295	0.0469			0.295	-0.0216558		0.295	-2.55927e-05		0.295	-0.871967
0.3	0.000207744		0.3	0		0.3	0.0516			0.3	-0.0227714		0.3	-2.09339e-05		0.3	-0.917649
0.305	0.000211206		0.305	0		0.305	0.0563			0.305	-0.0234503		0.305	-1.56203e-05		0.305	-0.935138
0.31	0.000214669		0.31	0		0.31	0.0609			0.31	-0.0235263		0.31	-9.75366e-06		0.31	-0.917528
0.315	0.000218131		0.315	0		0.315	0.0655			0.315	-0.0228488		0.315	-3.43984e-06		0.315	-0.85692
0.32	0.000221593		0.32	0		0.32	0.0701			0.32	-0.0213059		0.32	3.21182e-06		0.32	-0.743685
0.325	0.000225056		0.325	0		0.325	0.0747			0.325	-0.0188497		0.325	1.0087e-05		0.325	-0.565366
0.33	0.000228518		0.33	0		0.33	0.0795			0.33	-0.0155205		0.33	1.70633e-05		0.33	-0.305277
0.335	0.000231981		0.335	0		0.335	0.0846			0.335	-0.0114665		0.335	2.4007e-05		0.335	0.0591318
0.34	0.000235443		0.34	0		0.34	0.0903			0.34	-0.0069554		0.34	3.077e-05		0.34	0.557936
0.345	0.000238905		0.345	0		0.345	0.0971			0.345	-0.00237178		0.345	3.719e-05		0.345	1.23018
0.35	0.000242368		0.35	0		0.35	0.1053			0.35	0.0018004		0.35	4.30924e-05		0.35	2.12474
0.355	0.00024583		0.355	0		0.355	0.1156			0.355	0.00501324		0.355	4.82968e-05		0.355	3.3003
0.36	0.000249293		0.36	0		0.36	0.1286			0.36	0.00670652		0.36	5.26262e-05		0.36	4.82393
0.365	0.000252755		0.365	0		0.365	0.1451			0.365	0.00637176		0.365	5.59187e-05		0.365	6.76822
0.37	0.000256217		0.37	0		0.37	0.1659			0.37	0.003622		0.37	5.80408e-05		0.37	9.20651
0.375	0.00025968		0.375	0		0.375	0.1916			0.375	-0.00174151		0.375	5.89003e-05		0.375	12.2066
0.38	0.000263142		0.38	0		0.38	0.2229			0.38	-0.00967558		0.38	5.84564e-05		0.38	15.8228
0.385	0.000266605		0.385	0		0.385	0.2603			0.385	-0.0198639		0.385	5.67273e-05		0.385	20.088
0.39	0.000270067		0.39	0		0.39	0.304			0.39	-0.0317153		0.39	5.37932e-05		0.39	25.0048
0.395	0.000273529		0.395	0		0.395	0.354			0.395	-0.0443956		0.395	4.97935e-05		0.395	30.5386
0.4	0.000276992		0.4	0		0.4	0.4097			0.4	-0.0568911		0.4	4.49198e-05		0.4	36.6131
0.405	0.000280454		0.405	0		0.405	0.4703			0.405	-0.0680985		0.405	3.94042e-05		0.405	43.1086
0.41	0.000283917		0.41	0		0.41	0.5346			0.41	-0.0769303		0.41	3.3505e-05		0.41	49.8651
0.415	0.000287379		0.415	0		0.415	0.6011			0.415	-0.082423		0.415	2.74897e-05		0.415	56.6895
0.42	0.000290841		0.42	0		0.42	0.6679			0.42	-0.0838343		0.42	2.16182e-05		0.42	63.3669
0.425	0.000294304		0.425	0		0.425	0.7333			0.425	-0.0807179		0.425	1.61276e-05		0.425	69.6756
0.43	0.000297766		0.43	0		0.43	0.7953			0.43	-0.0729672		0.43	1.12183e-05		0.43	75.4041
0.435	0.000301229		0.435	0		0.435	0.8523			0.435	-0.0608242		0.435	7.04429e-06		0.435	80.3683
0.44	0.000304691		0.44	0		0.44	0.903			0.44	-0.0448573		0.44	3.70656e-06		0.44	84.4269
0.445	0.000308153		0.445	0		0.445	0.9466			0.445	-0.0259123		0.445	1.25071e-06		0.445	87.4944
0.45	0.000311616		0.45	0		0.45	0.9827			0.45	-0.00504805		0.45	-3.31606e-07		0.45	89.5488
0.455	0.000315078		0.455	0		0.455	1.0115			0.455	0.0165346		0.455	-1.09781e-06		0.455	90.6336
0.46	0.000318541		0.46	0		0.46	1.034			0.46	0.0375594		0.46	-1.14667e-06		0.46	90.8552
0.465	0.000322003		0.465	0		0.465	1.0514			0.465	0.0567322		0.465	-6.0838e-07		0.465	90.3732
0.47	0.000325465		0.47	0		0.47	1.0655			0.47	0.072786		0.47	3.66624e-07		0.47	89.388
0.475	0.000328928		0.475	0		0.475	1.0781			0.475	0.0845144		0.475	1.61922e-06		0.475	88.1245
0.48	0.00033239		0.48	0		0.48	1.0913			0.48	0.0908003		0.48	2.99267e-06		0.48	86.8136
0.485	0.000335853		0.485	0		0.485	1.1071			0.485	0.090643		0.485	4.34222e-06		0.485	85.6744
0.49	0.000339315		0.49	0		0.49	1.1271			0.49	0.083192		0.49	5.54266e-06		0.49	84.8978
0.495	0.000342777		0.495	0		0.495	1.1524			0.495	0.0677918		0.495	6.49325e-06		0.495	84.6314
0.5	0.00034624		0.5	0		0.5	1.1839			0.5	0.0440365		0.5	7.11979e-06		0.5	84.9694
0.505	0.000349702		0.505	0		0.505	1.2214			0.505	0.0118326		0.505	7.37411e-06		0.505	85.9459
0.51	0.000353165		0.51	0		0.51	1.2645			0.51	-0.0285381		0.51	7.23121e-06		0.51	87.5331
0.515	0.000356627		0.515	0		0.515	1.3118			0.515	-0.0763665		0.515	6.685e-06		0.515	89.6442
0.52	0.000360089		0.52	0		0.52	1.3616			0.52	-0.130487		0.52	5.74351e-06		0.52	92.1416
0.525	0.000363552		0.525	0		0.525	1.4117			0.525	-0.189283		0.525	4.4245e-06		0.525	94.8483
0.53	0.000367014		0.53	0		0.53	1.4596			0.53	-0.250733		0.53	2.75257e-06		0.53	97.5627
0.535	0.000370477		0.535	0		0.535	1.5029			0.535	-0.312507		0.535	7.58505e-07		0.535	100.076
0.54	0.000373939		0.54	0		0.54	1.5391			0.54	-0.3721		0.54	-1.51854e-06		0.54	102.188
0.545	0.000377401		0.545	0		0.545	1.5663			0.545	-0.427		0.545	-4.02543e-06		0.545	103.723
0.55	0.000380864		0.55	0		0.55	1.5829			0.55	-0.474877		0.55	-6.68558e-06		0.55	104.546
0.555	0.000384326		0.555	0		0.555	1.5882			0.555	-0.513757		0.555	-9.38486e-06		0.555	104.565
0.56	0.000387789		0.56	0		0.56	1.5818			0.56	-0.542184		0.56	-1.19514e-05		0.56	103.743
0.565	0.000391251		0.565	0		0.565	1.5643			0.565	-0.559324		0.565	-1.41268e-05		0.565	102.092
0.57	0.000394713		0.57	0		0.57	1.5366			0.57	-0.565021		0.57	-1.55243e-05		0.57	99.6706
0.575	0.000398176		0.575	0		0.575	1.5005			0.575	-0.559779		0.575	-1.55684e-05		0.575	96.5744
0.58	0.000401638		0.58	0		0.58	1.458			0.58	-0.544687		0.58	-1.34075e-05		0.58	92.9272
0.585	0.000405101		0.585	0		0.585	1.4113			0.585	-0.521284		0.585	-7.79001e-06		0.585	88.868
0.59	0.000408563		0.59	0		0.59	1.363			0.59	-0.4914		0.59	3.10617e-06		0.59	84.5407
0.595	0.000412025		0.595	0		0.595	1.3155			0.595	-0.456982		0.595	2.18989e-05		0.595	80.0841
0.6	0.000415488		0.6	0		0.6	1.2713			0.6	-0.419931		0.6	5.22863e-05		0.6	75.6249
0.605	0.00041895		0.605	0		0.605	1.2331			0.605	-0.38198		0.605	9.93852e-05		0.605	71.2729
0.61	0.000422413		0.61	0.0001		0.61	1.203			0.61	-0.344616		0.61	0.000170105		0.61	67.1186
0.615	0.000425875		0.615	0.0001		0.615	1.1836			0.615	-0.309059		0.615	0.000273524		0.615	63.2331
0.62	0.000429337		0.62	0.0001		0.62	1.1769			0.62	-0.276298		0.62	0.000421202		0.62	59.6693
0.625	0.0004328		0.625	0.0002		0.625	1.185			0.625	-0.247162		0.625	0.000627363		0.625	56.464
0.63	0.000436262		0.63	0.0003		0.63	1.2099			0.63	-0.222415		0.63	0.000908839		0.63	53.6401
0.635	0.000439725		0.635	0.0004		0.635	1.2531			0.635	-0.202856		0.635	0.00128467		0.635	51.2084
0.64	0.000443187		0.64	0.0005		0.64	1.3158			0.64	-0.189391		0.64	0.00177528		0.64	49.1691
0.645	0.000446649		0.645	0.0007		0.645	1.3987			0.645	-0.183071		0.645	0.00240111		0.645	47.5121
0.65	0.000450112		0.65	0.001		0.65	1.5017			0.65	-0.185076		0.65	0.00318075		0.65	46.2167
0.655	0.000453574		0.655	0.0013		0.655	1.6237			0.655	-0.196632		0.655	0.00412861		0.655	45.2515
0.66	0.000457036		0.66	0.0016		0.66	1.7628			0.66	-0.218895		0.66	0.00525226		0.66	44.5739
0.665	0.000460499		0.665	0.002		0.665	1.9158			0.665	-0.252775		0.665	0.00654975		0.665	44.1297
0.67	0.000463961		0.67	0.0025		0.67	2.0786			0.67	-0.298751		0.67	0.00800717		0.67	43.8546
0.675	0.000467424		0.675	0.003		0.675	2.2462			0.675	-0.356688		0.675	0.00959696		0.675	43.6753
0.68	0.000470886		0.68	0.0035		0.68	2.4129			0.68	-0.425684		0.68	0.0112773		0.68	43.5131
0.685	0.000474349		0.685	0.004		0.685	2.5726			0.685	-0.503973		0.685	0.0129927		0.685	43.2879
0.69	0.000477811		0.69	0.0046		0.69	2.7196			0.69	-0.588894		0.69	0.0146767		0.69	42.9225
0.695	0.000481273		0.695	0.0051		0.695	2.8481			0.695	-0.676961		0.695	0.0162553		0.695	42.3484
0.7	0.000484736		0.7	0.0055		0.7	2.9537			0.7	-0.76401		0.7	0.0176523		0.7	41.5103
0.705	0.000488198		0.705	0.0059		0.705	3.0327			0.705	-0.845435		0.705	0.0187953		0.705	40.3705
0.71	0.00049166		0.71	0.0061		0.71	3.0831			0.71	-0.916493		0.71	0.0196222		0.71	38.9114
0.715	0.000495123		0.715	0.0063		0.715	3.1044			0.715	-0.972651		0.715	0.0200861		0.715	37.1373
0.72	0.000498585		0.72	0.0063		0.72	3.0972			0.72	-1.00994		0.72	0.0201603		0.72	35.0735
0.725	0.000502048		0.725	0.0063		0.725	3.0638			0.725	-1.02532		0.725	0.0198405		0.725	32.7647
0.73	0.00050551		0.73	0.0061		0.73	3.0073			0.73	-1.01693		0.73	0.0191452		0.73	30.2711
0.735	0.000508972		0.735	0.0057		0.735	2.9314			0.735	-0.984324		0.735	0.018114		0.735	27.6645
0.74	0.000512435		0.74	0.0053		0.74	2.8406			0.74	-0.928588		0.74	0.0168033		0.74	25.0231
0.745	0.000515897		0.745	0.0049		0.745	2.7391			0.745	-0.852307		0.745	0.0152812		0.745	22.427
0.75	0.00051936		0.75	0.0044		0.75	2.6309			0.75	-0.759464		0.75	0.0136211		0.75	19.9536
0.755	0.000522822		0.755	0.0038		0.755	2.5197			0.755	-0.655208		0.755	0.0118952		0.755	17.674
0.76	0.000526284		0.76	0.0033		0.76	2.4085			0.76	-0.545545		0.76	0.0101685		0.76	15.6498
0.765	0.000529747		0.765	0.0028		0.765	2.2997			0.765	-0.436962		0.765	0.00849406		0.765	13.9313
0.77	0.000533209		0.77	0.0023		0.77	2.1952			0.77	-0.33602		0.77	0.0069087		0.77	12.5553
0.775	0.000536672		0.775	0.0019		0.775	2.0962			0.775	-0.248953		0.775	0.00543128		0.775	11.5442
0.78	0.000540134		0.78	0.0016		0.78	2.0034			0.78	-0.181285		0.78	0.00406143		0.78	10.9051
0.785	0.000543596		0.785	0.0014		0.785	1.9171			0.785	-0.137508		0.785	0.00277972		0.785	10.6293
0.79	0.000547059		0.79	0.0012		0.79	1.8374			0.79	-0.12083		0.79	0.00154872		0.79	10.6924
0.795	0.000550521		0.795	0.0012		0.795	1.7641			0.795	-0.133015		0.795	0.000314843		0.795	11.0551
0.8	0.000553984		0.8	0.0012		0.8	1.6971			0.8	-0.174314		0.8	-0.000989285		0.8	11.6645
0.805	0.000557446		0.805	0.0014		0.805	1.6358			0.805	-0.243495		0.805	-0.00244159		0.805	12.4573
0.81	0.000560908		0.81	0.0017		0.81	1.58			0.81	-0.337957		0.81	-0.00412657		0.81	13.3625
0.815	0.000564371		0.815	0.0021		0.815	1.5293			0.815	-0.453936		0.815	-0.00613025		0.815	14.3066
0.82	0.000567833		0.82	0.0028		0.82	1.4833			0.82	-0.586766		0.82	-0.00853394		0.82	15.2181
0.825	0.000571296		0.825	0.0035		0.825	1.4416			0.825	-0.731193		0.825	-0.0114069		0.825	16.0326
0.83	0.000574758		0.83	0.0045		0.83	1.4038			0.83	-0.88172		0.83	-0.0147981		0.83	16.6972
0.835	0.00057822		0.835	0.0056		0.835	1.3697			0.835	-1.03295		0.835	-0.0187275		0.835	17.1742
0.84	0.000581683		0.84	0.007		0.84	1.3389			0.84	-1.17993		0.84	-0.023178		0.84	17.4431
0.845	0.000585145		0.845	0.0084		0.845	1.3111			0.845	-1.31843		0.845	-0.0280894		0.845	17.501
0.85	0.000588608		0.85	0.01		0.85	1.2862			0.85	-1.4452		0.85	-0.0333542		0.85	17.3612
0.855	0.00059207		0.855	0.0116		0.855	1.2641			0.855	-1.55811		0.855	-0.0388186		0.855	17.0508
0.86	0.000595532		0.86	0.0133		0.86	1.2449			0.86	-1.65631		0.86	-0.0442875		0.86	16.6067
0.865	0.000598995		0.865	0.0149		0.865	1.2287			0.865	-1.74017		0.865	-0.0495349		0.865	16.071
0.87	0.000602457		0.87	0.0163		0.87	1.2162			0.87	-1.81127		0.87	-0.0543187		0.87	15.4864
0.875	0.00060592		0.875	0.0176		0.875	1.2079			0.875	-1.87223		0.875	-0.0583989		0.875	14.8921
0.88	0.000609382		0.88	0.0185		0.88	1.2048			0.88	-1.92649		0.88	-0.0615578		0.88	14.3197
0.885	0.000612844		0.885	0.0192		0.885	1.208			0.885	-1.97803		0.885	-0.0636194		0.885	13.7915
0.89	0.000616307		0.89	0.0195		0.89	1.2188			0.89	-2.03107		0.89	-0.0644652		0.89	13.3183
0.895	0.000619769		0.895	0.0193		0.895	1.2386			0.895	-2.08964		0.895	-0.0640462		0.895	12.8996
0.9	0.000623232		0.9	0.0189		0.9	1.2686			0.9	-2.15726		0.9	-0.0623872		0.9	12.5243
0.905	0.000626694		0.905	0.018		0.905	1.3101			0.905	-2.23651		0.905	-0.0595846		0.905	12.1722
0.91	0.000630156		0.91	0.0169		0.91	1.3639			0.91	-2.32874		0.91	-0.055797		0.91	11.8168
0.915	0.000633619		0.915	0.0155		0.915	1.4303			0.915	-2.43377		0.915	-0.0512306		0.915	11.4275
0.92	0.000637081		0.92	0.014		0.92	1.5091			0.92	-2.54983		0.92	-0.0461203		0.92	10.9735
0.925	0.000640544		0.925	0.0124		0.925	1.5994			0.925	-2.67352		0.925	-0.04071		0.925	10.4265
0.93	0.000644006		0.93	0.0107		0.93	1.6997			0.93	-2.80003		0.93	-0.035234		0.93	9.76405
0.935	0.000647468		0.935	0.0091		0.935	1.8076			0.935	-2.92352		0.935	-0.0299005		0.935	8.97254
0.94	0.000650931		0.94	0.0076		0.94	1.9206			0.94	-3.03761		0.94	-0.0248804		0.94	8.04998
0.945	0.000654393		0.945	0.0062		0.945	2.0354			0.945	-3.13599		0.945	-0.0203003		0.945	7.00818
0.95	0.000657856		0.95	0.005		0.95	2.1489			0.95	-3.21307		0.95	-0.0162415		0.95	5.87452
0.955	0.000661318		0.955	0.0039		0.955	2.2583			0.955	-3.26456		0.955	-0.0127419		0.955	4.69309
0.96	0.00066478		0.96	0.003		0.96	2.3611			0.96	-3.28789		0.96	-0.0098027		0.96	3.5251
0.965	0.000668243		0.965	0.0023		0.965	2.4559			0.965	-3.28251		0.965	-0.00739564		0.965	2.44841
0.97	0.000671705		0.97	0.0017		0.97	2.5422			0.97	-3.24986		0.97	-0.00547202		0.97	1.55624
0.975	0.000675168		0.975	0.0012		0.975	2.6207			0.975	-3.19319		0.975	-0.00397093		0.975	0.954729
0.98	0.00067863		0.98	0.0009		0.98	2.6934			0.98	-3.11712		0.98	-0.0028265		0.98	0.759555
0.985	0.000682092		0.985	0.0006		0.985	2.7633			0.985	-3.02711		0.985	-0.00197366		0.985	1.09133
0.99	0.000685555		0.99	0.0004		0.99	2.8344			0.99	-2.92877		0.99	-0.00135219		0.99	2.06995
0.995	0.000689017		0.995	0.0003		0.995	2.9109			0.995	-2.82735		0.995	-0.000909167		0.995	3.80799
1	0.00069248		1	0.0002		1	2.9976			1	-2.72716		1	-0.000600122		1	6.40335
1.005	0.000695942		1.005	0.0001		1.005	3.0984			1.005	-2.63131		1.005	-0.000389086		1.005	9.93153
1.01	0.000699404		1.01	0.0001		1.01	3.2166			1.01	-2.5415		1.01	-0.000247976		1.01	14.4381
1.015	0.000702867		1.015	0		1.015	3.3543			1.015	-2.45815		1.015	-0.000155566		1.015	19.9319
1.02	0.000706329		1.02	0		1.02	3.512			1.02	-2.38053		1.02	-9.62923e-05		1.02	26.3803
1.025	0.000709792		1.025	0		1.025	3.6883			1.025	-2.30716		1.025	-5.9067e-05		1.025	33.706
1.03	0.000713254		1.03	0		1.03	3.8802			1.03	-2.23619		1.03	-3.62021e-05		1.03	41.7876
1.035	0.000716716		1.035	0		1.035	4.0831			1.035	-2.16575		1.035	-2.25038e-05		1.035	50.4639
1.04	0.000720179		1.04	0		1.04	4.2912			1.04	-2.09434		1.04	-1.45479e-05		1.04	59.5407
1.045	0.000723641		1.045	0		1.045	4.4977			1.045	-2.02105		1.045	-1.0127e-05		1.045	68.8025
1.05	0.000727104		1.05	0		1.05	4.6957			1.05	-1.94572		1.05	-7.846e-06		1.05	78.0255
1.055	0.000730566		1.055	0		1.055	4.8789			1.055	-1.86896		1.055	-6.83748e-06		1.055	86.993
1.06	0.000734028		1.06	0		1.06	5.0415			1.06	-1.79213		1.06	-6.568e-06		1.06	95.5102
1.065	0.000737491		1.065	0		1.065	5.1796			1.065	-1.71718		1.065	-6.71139e-06		1.065	103.418
1.07	0.000740953		1.07	0		1.07	5.2907			1.07	-1.64651		1.07	-7.06866e-06		1.07	110.602
1.075	0.000744415		1.075	0		1.075	5.3744			1.075	-1.5828		1.075	-7.51958e-06		1.075	117
1.08	0.000747878		1.08	0		1.08	5.4321			1.08	-1.52883		1.08	-7.99453e-06		1.08	122.603
1.085	0.00075134		1.085	0		1.085	5.4671			1.085	-1.48733		1.085	-8.45889e-06		1.085	127.451
1.09	0.000754803		1.09	0		1.09	5.4837			1.09	-1.46089		1.09	-8.90449e-06		1.09	131.625
1.095	0.000758265		1.095	0		1.095	5.4873			1.095	-1.45182		1.095	-9.34415e-06		1.095	135.234
1.1	0.000761728		1.1	0		1.1	5.4833			1.1	-1.46206		1.1	-9.8068e-06		1.1	138.406
1.105	0.00076519		1.105	0		1.105	5.4772			1.105	-1.49313		1.105	-1.03306e-05		1.105	141.271
1.11	0.000768652		1.11	0		1.11	5.4737			1.11	-1.54597		1.11	-1.09516e-05		1.11	143.949
1.115	0.000772115		1.115	0		1.115	5.4767			1.115	-1.6209		1.115	-1.16843e-05		1.115	146.542
1.12	0.000775577		1.12	0		1.12	5.4887			1.12	-1.71747		1.12	-1.24869e-05		1.12	149.126
1.125	0.00077904		1.125	0		1.125	5.5112			1.125	-1.83446		1.125	-1.31986e-05		1.125	151.745
1.13	0.000782502		1.13	0		1.13	5.5444			1.13	-1.96985		1.13	-1.34273e-05		1.13	154.416
1.135	0.000785964		1.135	0		1.135	5.5876			1.135	-2.1208		1.135	-1.23464e-05		1.135	157.124
1.14	0.000789427		1.14	0		1.14	5.6393			1.14	-2.28385		1.14	-8.3308e-06		1.14	159.828
1.145	0.000792889		1.145	0		1.145	5.6975			1.145	-2.45498		1.145	1.68126e-06		1.145	162.469
1.15	0.000796351		1.15	0		1.15	5.7602			1.15	-2.62987		1.15	2.32866e-05		1.15	164.972
1.155	0.000799814		1.155	0		1.155	5.8251			1.155	-2.80409		1.155	6.64631e-05		1.155	167.252
1.16	0.000803276		1.16	0		1.16	5.8903			1.16	-2.97324		1.16	0.000148591		1.16	169.223
1.165	0.000806739		1.165	0		1.165	5.9541			1.165	-3.13309		1.165	0.000299267		1.165	170.8
1.17	0.000810201		1.17	0.0001		1.17	6.0154			1.17	-3.27961		1.17	0.000567754		1.17	171.907
1.175	0.000813663		1.175	0.0001		1.175	6.0733			1.175	-3.40889		1.175	0.00103418		1.175	172.48
1.18	0.000817126		1.18	0.0002		1.18	6.1275			1.18	-3.51708		1.18	0.00182584		1.18	172.473
1.185	0.000820588		1.185	0.0003		1.185	6.1777			1.185	-3.60025		1.185	0.00314015		1.185	171.861
1.19	0.000824051		1.19	0.0005		1.19	6.2241			1.19	-3.65434		1.19	0.00527579		1.19	170.641
1.195	0.000827513		1.195	0.0009		1.195	6.2668			1.195	-3.67511		1.195	0.00867346		1.195	168.834
1.2	0.000830975		1.2	0.0014		1.2	6.3061			1.2	-3.65831		1.2	0.0139666		1.2	166.481
1.205	0.000834438		1.205	0.0022		1.205	6.342			1.205	-3.5999		1.205	0.0220418		1.205	163.646
1.21	0.0008379		1.21	0.0033		1.21	6.3747			1.21	-3.49645		1.21	0.0341056		1.21	160.406
1.215	0.000841363		1.215	0.005		1.215	6.4041			1.215	-3.34553		1.215	0.0517534		1.215	156.849
1.22	0.000844825		1.22	0.0075		1.22	6.43			1.22	-3.14622		1.22	0.0770305		1.22	153.066
1.225	0.000848287		1.225	0.0109		1.225	6.4523			1.225	-2.8994		1.225	0.112475		1.225	149.144
1.23	0.00085175		1.23	0.0155		1.23	6.4709			1.23	-2.60804		1.23	0.161127		1.23	145.16
1.235	0.000855212		1.235	0.0218		1.235	6.4859			1.235	-2.2772		1.235	0.226488		1.235	141.173
1.24	0.000858675		1.24	0.03		1.24	6.4975			1.24	-1.91385		1.24	0.312412		1.24	137.222
1.245	0.000862137		1.245	0.0406		1.245	6.5061			1.245	-1.52644		1.245	0.422924		1.245	133.321
1.25	0.000865599		1.25	0.0539		1.25	6.5126			1.25	-1.12434		1.25	0.561947		1.25	129.462
1.255	0.000869062		1.255	0.0703		1.255	6.5177			1.255	-0.717137		1.255	0.73296		1.255	125.612
1.26	0.000872524		1.26	0.0899		1.26	6.5224			1.26	-0.313902		1.26	0.938589		1.26	121.722
1.265	0.000875987		1.265	0.113		1.265	6.5277			1.265	0.0774239		1.265	1.18018		1.265	117.733
1.27	0.000879449		1.27	0.1394		1.27	6.5342			1.27	0.450553		1.27	1.45738		1.27	113.581
1.275	0.000882911		1.275	0.1691		1.275	6.5423			1.275	0.801135		1.275	1.76781		1.275	109.208
1.28	0.000886374		1.28	0.2015		1.28	6.5517			1.28	1.12681		1.28	2.10687		1.28	104.568
1.285	0.000889836		1.285	0.2361		1.285	6.5616			1.285	1.427		1.285	2.46771		1.285	99.6326
1.29	0.000893299		1.29	0.272		1.29	6.5707			1.29	1.70253		1.29	2.84147		1.29	94.398
1.295	0.000896761		1.295	0.3084		1.295	6.5771			1.295	1.95496		1.295	3.21765		1.295	88.8837
1.3	0.000900223		1.3	0.3442		1.3	6.5785			1.3	2.18598		1.3	3.58484		1.3	83.1337
1.305	0.000903686		1.305	0.3785		1.305	6.5724			1.305	2.3967		1.305	3.93145		1.305	77.213
1.31	0.000907148		1.31	0.4104		1.31	6.5562			1.31	2.58698		1.31	4.24663		1.31	71.2036
1.315	0.000910611		1.315	0.4391		1.315	6.5277			1.315	2.75508		1.315	4.5211		1.315	65.1985
1.32	0.000914073		1.32	0.4643		1.32	6.4851			1.32	2.89732		1.32	4.74794		1.32	59.2957
1.325	0.000917535		1.325	0.4858		1.325	6.4271			1.325	3.00823		1.325	4.92305		1.325	53.5928
1.33	0.000920998		1.33	0.5036		1.33	6.3535			1.33	3.08079		1.33	5.04546		1.33	48.1821
1.335	0.00092446		1.335	0.5181		1.335	6.2644			1.335	3.10708		1.335	5.11725		1.335	43.1466
1.34	0.000927923		1.34	0.53		1.34	6.1613			1.34	3.07902		1.34	5.14319		1.34	38.5573
1.345	0.000931385		1.345	0.54		1.345	6.046			1.345	2.9893		1.345	5.13013		1.345	34.4719
1.35	0.000934847		1.35	0.549		1.35	5.921			1.35	2.83233		1.35	5.08622		1.35	30.933
1.355	0.00093831		1.355	0.5576		1.355	5.7896			1.355	2.60513		1.355	5.02007		1.355	27.9685
1.36	0.000941772		1.36	0.5665		1.36	5.6552			1.36	2.30797		1.36	4.93988		1.36	25.591
1.365	0.000945235		1.365	0.5761		1.365	5.5215			1.365	1.9449		1.365	4.85272		1.365	23.7974
1.37	0.000948697		1.37	0.5865		1.37	5.3922			1.37	1.52385		1.37	4.76408		1.37	22.5693
1.375	0.000952159		1.375	0.5977		1.375	5.271			1.375	1.05645		1.375	4.6775		1.375	21.8725
1.38	0.000955622		1.38	0.6091		1.38	5.1614			1.38	0.557545		1.38	4.59458		1.38	21.6574
1.385	0.000959084		1.385	0.6203		1.385	5.0665			1.385	0.0443999		1.385	4.51519		1.385	21.8591
1.39	0.000962547		1.39	0.6304		1.39	4.9891			1.39	-0.464275		1.39	4.43777		1.39	22.3991
1.395	0.000966009		1.395	0.6388		1.395	4.9313			1.395	-0.949451		1.395	4.35988		1.395	23.1866
1.4	0.000969471		1.4	0.6446		1.4	4.8948			1.4	-1.39294		1.4	4.27868		1.4	24.1216
1.405	0.000972934		1.405	0.6473		1.405	4.8804			1.405	-1.77852		1.405	4.19144		1.405	25.0983
1.41	0.000976396		1.41	0.6464		1.41	4.8883			1.41	-2.09285		1.41	4.09593		1.41	26.0098
1.415	0.000979859		1.415	0.6418		1.415	4.9176			1.415	-2.32631		1.415	3.99076		1.415	26.7531
1.42	0.000983321		1.42	0.6335		1.42	4.967			1.42	-2.47345		1.42	3.87552		1.42	27.2346
1.425	0.000986783		1.425	0.6219		1.425	5.034			1.425	-2.53323		1.425	3.75077		1.425	27.3757
1.43	0.000990246		1.43	0.6073		1.43	5.1157			1.43	-2.50897		1.43	3.618		1.43	27.1174
1.435	0.000993708		1.435	0.5906		1.435	5.2083			1.435	-2.40799		1.435	3.47944		1.435	26.4238
1.44	0.000997171		1.44	0.5724		1.44	5.308			1.44	-2.24103		1.44	3.33783		1.44	25.2847
1.445	0.00100063		1.445	0.5536		1.445	5.4106			1.445	-2.02154		1.445	3.19619		1.445	23.7151
1.45	0.0010041		1.45	0.5351		1.45	5.5122			1.45	-1.76474		1.45	3.05761		1.45	21.7537
1.455	0.00100756		1.455	0.5177		1.455	5.609			1.455	-1.48673		1.455	2.92504		1.455	19.4584
1.46	0.00101102		1.46	0.5022		1.46	5.6982			1.46	-1.20349		1.46	2.80117		1.46	16.9014
1.465	0.00101448		1.465	0.4893		1.465	5.7774			1.465	-0.93002		1.465	2.68835		1.465	14.1615
1.47	0.00101794		1.47	0.4794		1.47	5.8453			1.47	-0.679446		1.47	2.58853		1.47	11.3178
1.475	0.00102141		1.475	0.4731		1.475	5.9013			1.475	-0.462354		1.475	2.50324		1.475	8.4423
1.48	0.00102487		1.48	0.4706		1.48	5.9456			1.48	-0.286219		1.48	2.43364		1.48	5.5951
1.485	0.00102833		1.485	0.4722		1.485	5.9791			1.485	-0.155041		1.485	2.38052		1.485	2.8203
1.49	0.00103179		1.49	0.4779		1.49	6.0029			1.49	-0.0692191		1.49	2.34432		1.49	0.144897
1.495	0.00103526		1.495	0.4877		1.495	6.0185			1.495	-0.0256682		1.495	2.3252		1.495	-2.42022
1.5	0.00103872		1.5	0.5014		1.5	6.0271			1.5	-0.0182055		1.5	2.32303		1.5	-4.87702
1.505	0.00104218		1.505	0.5187		1.505	6.0298			1.505	-0.03819		1.505	2.33737		1.505	-7.23538
1.51	0.00104564		1.51	0.5392		1.51	6.0273			1.51	-0.0753726		1.51	2.36755		1.51	-9.50718
1.515	0.00104911		1.515	0.5627		1.515	6.02			1.515	-0.118888		1.515	2.41254		1.515	-11.7002
1.52	0.00105257		1.52	0.5885		1.52	6.0079			1.52	-0.158292		1.52	2.47104		1.52	-13.8131
1.525	0.00105603		1.525	0.6163		1.525	5.9908			1.525	-0.184536		1.525	2.54135		1.525	-15.8313
1.53	0.00105949		1.53	0.6455		1.53	5.9684			1.53	-0.190777		1.53	2.62143		1.53	-17.726
1.535	0.00106296		1.535	0.6754		1.535	5.9406			1.535	-0.172936		1.535	2.70884		1.535	-19.4549
1.54	0.00106642		1.54	0.7057		1.54	5.9075			1.54	-0.129953		1.54	2.80077		1.54	-20.9656
1.545	0.00106988		1.545	0.7357		1.545	5.8696			1.545	-0.0637247		1.545	2.89406		1.545	-22.2013
1.55	0.00107334		1.55	0.7648		1.55	5.8276			1.55	0.0212396		1.55	2.98533		1.55	-23.1074
1.555	0.00107681		1.555	0.7924		1.555	5.783			1.555	0.118396		1.555	3.07104		1.555	-23.639
1.56	0.00108027		1.56	0.818		1.56	5.7372			1.56	0.219886		1.56	3.14772		1.56	-23.7677
1.565	0.00108373		1.565	0.841		1.565	5.6921			1.565	0.31732		1.565	3.21208		1.565	-23.4869
1.57	0.00108719		1.57	0.8608		1.57	5.6495			1.57	0.402539		1.57	3.26128		1.57	-22.8147
1.575	0.00109066		1.575	0.8772		1.575	5.6111			1.575	0.468291		1.575	3.29307		1.575	-21.795
1.58	0.00109412		1.58	0.8899		1.58	5.5785			1.58	0.508787		1.58	3.30598		1.58	-20.4944
1.585	0.00109758		1.585	0.8986		1.585	5.5528			1.585	0.520094		1.585	3.29941		1.585	-18.9982
1.59	0.00110104		1.59	0.9036		1.59	5.5348			1.59	0.50037		1.59	3.27368		1.59	-17.4033
1.595	0.0011045		1.595	0.905		1.595	5.5248			1.595	0.449933		1.595	3.22998		1.595	-15.8108
1.6	0.00110797		1.6	0.9032		1.6	5.5227			1.6	0.371181		1.6	3.17025		1.6	-14.3179
1.605	0.00111143		1.605	0.8988		1.605	5.5279			1.605	0.268364		1.605	3.09703		1.605	-13.0113
1.61	0.00111489		1.61	0.8924		1.61	5.5396			1.61	0.147245		1.61	3.01323		1.61	-11.9619
1.615	0.00111835		1.615	0.8847		1.615	5.5567			1.615	0.0146635		1.615	2.92189		1.615	-11.2212
1.62	0.00112182		1.62	0.8763		1.62	5.5777			1.62	-0.121951		1.62	2.82601		1.62	-10.8212
1.625	0.00112528		1.625	0.8678		1.625	5.6012			1.625	-0.255086		1.625	2.72834		1.625	-10.7749
1.63	0.00112874		1.63	0.8596		1.63	5.6257			1.63	-0.377613		1.63	2.63127		1.63	-11.0797
1.635	0.0011322		1.635	0.8521		1.635	5.6496			1.635	-0.483185		1.635	2.53674		1.635	-11.7212
1.64	0.00113567		1.64	0.8457		1.64	5.6716			1.64	-0.566521		1.64	2.44624		1.64	-12.6775
1.645	0.00113913		1.645	0.8406		1.645	5.6906			1.645	-0.623562		1.645	2.36083		1.645	-13.9231
1.65	0.00114259		1.65	0.8368		1.65	5.7053			1.65	-0.651492		1.65	2.28118		1.65	-15.4314
1.655	0.00114605		1.655	0.8345		1.655	5.7151			1.655	-0.648648		1.655	2.20762		1.655	-17.1765
1.66	0.00114952		1.66	0.8339		1.66	5.7194			1.66	-0.614343		1.66	2.14024		1.66	-19.1334
1.665	0.00115298		1.665	0.8349		1.665	5.718			1.665	-0.548661		1.665	2.07892		1.665	-21.2768
1.67	0.00115644		1.67	0.8379		1.67	5.7107			1.67	-0.452248		1.67	2.02335		1.67	-23.5792
1.675	0.0011599		1.675	0.8427		1.675	5.6977			1.675	-0.32615		1.675	1.97309		1.675	-26.0096
1.68	0.00116337		1.68	0.8496		1.68	5.6794			1.68	-0.171725		1.68	1.92761		1.68	-28.5315
1.685	0.00116683		1.685	0.8585		1.685	5.6562			1.685	0.00937583		1.685	1.88627		1.685	-31.1018
1.69	0.00117029		1.69	0.8693		1.69	5.6287			1.69	0.215159		1.69	1.84835		1.69	-33.6714
1.695	0.00117375		1.695	0.8819		1.695	5.5975			1.695	0.443192		1.695	1.81313		1.695	-36.1866
1.7	0.00117722		1.7	0.8958		1.7	5.5633			1.7	0.690502		1.7	1.77987		1.7	-38.5914
1.705	0.00118068		1.705	0.9106		1.705	5.5267			1.705	0.953483		1.705	1.74787		1.705	-40.8309
1.71	0.00118414		1.71	0.9257		1.71	5.4884			1.71	1.22785		1.71	1.71652		1.71	-42.855
1.715	0.0011876		1.715	0.9404		1.715	5.449			1.715	1.50864		1.715	1.68531		1.715	-44.6221
1.72	0.00119106		1.72	0.9539		1.72	5.4091			1.72	1.7903		1.72	1.65388		1.72	-46.1022
1.725	0.00119453		1.725	0.9655		1.725	5.3691			1.725	2.06677		1.725	1.62199		1.725	-47.2784
1.73	0.00119799		1.73	0.9745		1.73	5.3297			1.73	2.33166		1.73	1.58952		1.73	-48.1483
1.735	0.00120145		1.735	0.9804		1.735	5.2913			1.735	2.57843		1.735	1.55645		1.735	-48.7227
1.74	0.00120491		1.74	0.9828		1.74	5.2545			1.74	2.80055		1.74	1.5228		1.74	-49.0236
1.745	0.00120838		1.745	0.9815		1.745	5.22			1.745	2.99173		1.745	1.48857		1.745	-49.0808
1.75	0.00121184		1.75	0.9765		1.75	5.1886			1.75	3.14608		1.75	1.45372		1.75	-48.9282
1.755	0.0012153		1.755	0.9681		1.755	5.1613			1.755	3.25835		1.755	1.41809		1.755	-48.599
1.76	0.00121876		1.76	0.9566		1.76	5.1391			1.76	3.32411		1.76	1.38141		1.76	-48.122
1.765	0.00122223		1.765	0.9426		1.765	5.1235			1.765	3.34004		1.765	1.3433		1.765	-47.5184
1.77	0.00122569		1.77	0.9266		1.77	5.1159			1.77	3.30408		1.77	1.30335		1.77	-46.7991
1.775	0.00122915		1.775	0.9094		1.775	5.1178			1.775	3.2157		1.775	1.26114		1.775	-45.9645
1.78	0.00123261		1.78	0.8916		1.78	5.1311			1.78	3.07603		1.78	1.21635		1.78	-45.005
1.785	0.00123608		1.785	0.8737		1.785	5.1574			1.785	2.88796		1.785	1.1689		1.785	-43.9027
1.79	0.00123954		1.79	0.8562		1.79	5.1982			1.79	2.65614		1.79	1.119		1.79	-42.6349
1.795	0.001243		1.795	0.8395		1.795	5.2548			1.795	2.38684		1.795	1.06723		1.795	-41.1781
1.8	0.00124646		1.8	0.8239		1.8	5.3282			1.8	2.08773		1.8	1.01461		1.8	-39.5119
1.805	0.00124993		1.805	0.8093		1.805	5.419			1.805	1.76754		1.805	0.962593		1.805	-37.6234
1.81	0.00125339		1.81	0.7961		1.81	5.5269			1.81	1.43561		1.81	0.912999		1.81	-35.5101
1.815	0.00125685		1.815	0.784		1.815	5.6511			1.815	1.10144		1.815	0.867973		1.815	-33.1823
1.82	0.00126031		1.82	0.7733		1.82	5.7902			1.82	0.774237		1.82	0.829868		1.82	-30.6632
1.825	0.00126378		1.825	0.7639		1.825	5.9418			1.825	0.462437		1.825	0.801131		1.825	-27.988
1.83	0.00126724		1.83	0.7561		1.83	6.1029			1.83	0.173368		1.83	0.784191		1.83	-25.2011
1.835	0.0012707		1.835	0.7499		1.835	6.2697			1.835	-0.0870358		1.835	0.781347		1.835	-22.352
1.84	0.00127416		1.84	0.746		1.84	6.4379			1.84	-0.314409		1.84	0.794674		1.84	-19.4902
1.845	0.00127762		1.845	0.7447		1.845	6.6028			1.845	-0.506024		1.845	0.825939		1.845	-16.6604
1.85	0.00128109		1.85	0.7467		1.85	6.7593			1.85	-0.66077		1.85	0.876525		1.85	-13.898
1.855	0.00128455		1.855	0.7527		1.855	6.9026			1.855	-0.779038		1.855	0.947361		1.855	-11.2249
1.86	0.00128801		1.86	0.7636		1.86	7.0279			1.86	-0.86255		1.86	1.03884		1.86	-8.64824
1.865	0.00129147		1.865	0.78		1.865	7.1311			1.865	-0.914125		1.865	1.15075		1.865	-6.15947
1.87	0.00129494		1.87	0.8026		1.87	7.2085			1.87	-0.937417		1.87	1.28219		1.87	-3.73595
1.875	0.0012984		1.875	0.8319		1.875	7.2577			1.875	-0.936628		1.875	1.43151		1.875	-1.34377
1.88	0.00130186		1.88	0.8681		1.88	7.277			1.88	-0.91622		1.88	1.59629		1.88	1.0582
1.885	0.00130532		1.885	0.9112		1.885	7.2661			1.885	-0.880634		1.885	1.77333		1.885	3.51359
1.89	0.00130879		1.89	0.9607		1.89	7.2258			1.89	-0.834033		1.89	1.95875		1.89	6.06359
1.895	0.00131225		1.895	1.0158		1.895	7.1579			1.895	-0.780085		1.895	2.14811		1.895	8.74222
1.9	0.00131571		1.9	1.0756		1.9	7.0654			1.9	-0.721792		1.9	2.3366		1.9	11.5721
1.905	0.00131917		1.905	1.1386		1.905	6.9522			1.905	-0.66138		1.905	2.5193		1.905	14.5611
1.91	0.00132264		1.91	1.2032		1.91	6.8226			1.91	-0.60024		1.91	2.69145		1.91	17.6999
1.915	0.0013261		1.915	1.2678		1.915	6.6816			1.915	-0.538942		1.915	2.84869		1.915	20.9611
1.92	0.00132956		1.92	1.3307		1.92	6.5344			1.92	-0.477299		1.92	2.98737		1.92	24.2985
1.925	0.00133302		1.925	1.3901		1.925	6.386			1.925	-0.414482		1.925	3.10467		1.925	27.6492
1.93	0.00133649		1.93	1.4447		1.93	6.2412			1.93	-0.349185		1.93	3.19881		1.93	30.9356
1.935	0.00133995		1.935	1.4933		1.935	6.1042			1.935	-0.279818		1.935	3.26904		1.935	34.0697
1.94	0.00134341		1.94	1.5348		1.94	5.9787			1.94	-0.204725		1.94	3.31566		1.94	36.9581
1.945	0.00134687		1.945	1.5689		1.945	5.8676			1.945	-0.122417		1.945	3.3399		1.945	39.5083
1.95	0.00135034		1.95	1.5954		1.95	5.7729			1.95	-0.0318007		1.95	3.34377		1.95	41.635
1.955	0.0013538		1.955	1.6146		1.955	5.6959			1.955	0.0675967		1.955	3.32987		1.955	43.2671
1.96	0.00135726		1.96	1.627		1.96	5.6367			1.96	0.175443		1.96	3.30117		1.96	44.3535
1.965	0.00136072		1.965	1.6335		1.965	5.5952			1.965	0.290454		1.965	3.26074		1.965	44.8683
1.97	0.00136418		1.97	1.6352		1.97	5.5701			1.97	0.410309		1.97	3.21154		1.97	44.813
1.975	0.00136765		1.975	1.6335		1.975	5.5599			1.975	0.531648		1.975	3.15621		1.975	44.2175
1.98	0.00137111		1.98	1.6298		1.98	5.5625			1.98	0.65015		1.98	3.09691		1.98	43.1378
1.985	0.00137457		1.985	1.6254		1.985	5.5755			1.985	0.760713		1.985	3.03523		1.985	41.6512
1.99	0.00137803		1.99	1.6217		1.99	5.5964			1.99	0.857716		1.99	2.97215		1.99	39.8499
1.995	0.0013815		1.995	1.6198		1.995	5.6229			1.995	0.935367		1.995	2.90817		1.995	37.8324
2	0.00138496		2	1.621		2	5.6526			2	0.9881		2	2.84343		2	35.6948
2.005	0.00138842		2.005	1.6258		2.005	5.6835			2.005	1.011		2.005	2.77796		2.005	33.5226
2.01	0.00139188		2.01	1.635		2.01	5.714			2.01	1.00023		2.01	2.71195		2.01	31.3829
2.015	0.00139535		2.015	1.6487		2.015	5.743			2.015	0.953395		2.015	2.64607		2.015	29.3199
2.02	0.00139881		2.02	1.667		2.02	5.7697			2.02	0.869824		2.02	2.58165		2.02	27.352
2.025	0.00140227		2.025	1.6895		2.025	5.7941			2.025	0.750766		2.025	2.52088		2.025	25.4722
2.03	0.00140573		2.03	1.7157		2.03	5.8165			2.03	0.599417		2.03	2.46675		2.03	23.6512
2.035	0.0014092		2.035	1.7448		2.035	5.8376			2.035	0.420826		2.035	2.42294		2.035	21.842
2.04	0.00141266		2.04	1.7759		2.04	5.8582			2.04	0.221644		2.04	2.39342		2.04	19.9874
2.045	0.00141612		2.045	1.8081		2.045	5.8797			2.045	0.00975722		2.045	2.38207		2.045	18.0268
2.05	0.00141958		2.05	1.8403		2.05	5.903			2.05	-0.206194		2.05	2.39207		2.05	15.9039
2.055	0.00142305		2.055	1.8718		2.055	5.9293			2.055	-0.417346		2.055	2.42544		2.055	13.5729
2.06	0.00142651		2.06	1.9017		2.06	5.9594			2.06	-0.615171		2.06	2.48251		2.06	11.0039
2.065	0.00142997		2.065	1.9295		2.065	5.9938			2.065	-0.792009		2.065	2.56175		2.065	8.18563
2.07	0.00143343		2.07	1.9549		2.07	6.0327			2.07	-0.94152		2.07	2.65961		2.07	5.12709
2.075	0.0014369		2.075	1.9779		2.075	6.0763			2.075	-1.05904		2.075	2.77081		2.075	1.85699
2.08	0.00144036		2.08	1.9988		2.08	6.1242			2.08	-1.14181		2.08	2.88869		2.08	-1.57823
2.085	0.00144382		2.085	2.0181		2.085	6.176			2.085	-1.18903		2.085	3.00583		2.085	-5.11723
2.09	0.00144728		2.09	2.0364		2.09	6.2312			2.09	-1.2018		2.09	3.11472		2.09	-8.68742
2.095	0.00145074		2.095	2.0546		2.095	6.2891			2.095	-1.18296		2.095	3.20846		2.095	-12.2088
2.1	0.00145421		2.1	2.0733		2.1	6.3492			2.1	-1.13675		2.1	3.28133		2.1	-15.598
2.105	0.00145767		2.105	2.0936		2.105	6.4109			2.105	-1.0685		2.105	3.32923		2.105	-18.7721
2.11	0.00146113		2.11	2.1159		2.11	6.4738			2.11	-0.984236		2.11	3.34993		2.11	-21.6529
2.115	0.00146459		2.115	2.141		2.115	6.5374			2.115	-0.890312		2.115	3.34311		2.115	-24.171
2.12	0.00146806		2.12	2.1694		2.12	6.6013			2.12	-0.793063		2.12	3.31027		2.12	-26.2697
2.125	0.00147152		2.125	2.2013		2.125	6.6652			2.125	-0.698515		2.125	3.25452		2.125	-27.9093
2.13	0.00147498		2.13	2.2371		2.13	6.7285			2.13	-0.612165		2.13	3.18034		2.13	-29.0706
2.135	0.00147844		2.135	2.277		2.135	6.7909			2.135	-0.538812		2.135	3.09331		2.135	-29.7572
2.14	0.00148191		2.14	2.3214		2.14	6.8519			2.14	-0.482461		2.14	2.99997		2.14	-29.9973
2.145	0.00148537		2.145	2.3707		2.145	6.9108			2.145	-0.446263		2.145	2.90758		2.145	-29.8428
2.15	0.00148883		2.15	2.4253		2.15	6.9672			2.15	-0.432497		2.15	2.82401		2.15	-29.3663
2.155	0.00149229		2.155	2.4861		2.155	7.0203			2.155	-0.442576		2.155	2.75755		2.155	-28.6569
2.16	0.00149576		2.16	2.5537		2.16	7.0695			2.16	-0.477047		2.16	2.71661		2.16	-27.8131
2.165	0.00149922		2.165	2.6291		2.165	7.1139			2.165	-0.535609		2.165	2.70935		2.165	-26.9356
2.17	0.00150268		2.17	2.7131		2.17	7.1528			2.17	-0.617118		2.17	2.74313		2.17	-26.1198
2.175	0.00150614		2.175	2.8067		2.175	7.1855			2.175	-0.7196		2.175	2.82386		2.175	-25.4483
2.18	0.00150961		2.18	2.9103		2.18	7.2111			2.18	-0.840276		2.18	2.95529		2.18	-24.9868
2.185	0.00151307		2.185	3.0242		2.185	7.2288			2.185	-0.975615		2.185	3.13832		2.185	-24.7806
2.19	0.00151653		2.19	3.1483		2.19	7.2378			2.19	-1.12142		2.19	3.3705		2.19	-24.8545
2.195	0.00151999		2.195	3.2821		2.195	7.2374			2.195	-1.27293		2.195	3.64571		2.195	-25.2154
2.2	0.00152346		2.2	3.4245		2.2	7.2269			2.2	-1.42504		2.2	3.95429		2.2	-25.8555
2.205	0.00152692		2.205	3.5742		2.205	7.2058			2.205	-1.57242		2.205	4.2835		2.205	-26.758
2.21	0.00153038		2.21	3.7294		2.21	7.1738			2.21	-1.70976		2.21	4.61849		2.21	-27.9014
2.215	0.00153384		2.215	3.8881		2.215	7.1308			2.215	-1.83195		2.215	4.94345		2.215	-29.2645
2.22	0.0015373		2.22	4.0483		2.22	7.0771			2.22	-1.93423		2.22	5.24316		2.22	-30.8288
2.225	0.00154077		2.225	4.208		2.225	7.0131			2.225	-2.01234		2.225	5.50442		2.225	-32.5799
2.23	0.00154423		2.23	4.3653		2.23	6.9398			2.23	-2.06256		2.23	5.71737		2.23	-34.5068
2.235	0.00154769		2.235	4.5187		2.235	6.8582			2.235	-2.08182		2.235	5.87649		2.235	-36.6001
2.24	0.00155115		2.24	4.667		2.24	6.7698			2.24	-2.06768		2.24	5.98099		2.24	-38.8489
2.245	0.00155462		2.245	4.8092		2.245	6.6765			2.245	-2.01844		2.245	6.03466		2.245	-41.2379
2.25	0.00155808		2.25	4.9448		2.25	6.58			2.25	-1.93319		2.25	6.04507		2.25	-43.7448
2.255	0.00156154		2.255	5.0734		2.255	6.4823			2.255	-1.81191		2.255	6.02228		2.255	-46.3379
2.26	0.001565		2.26	5.1948		2.26	6.3856			2.26	-1.65561		2.26	5.97719		2.26	-48.9763
2.265	0.00156847		2.265	5.3088		2.265	6.2917			2.265	-1.46644		2.265	5.91979		2.265	-51.6103
2.27	0.00157193		2.27	5.415		2.27	6.2025			2.27	-1.24781		2.27	5.85754		2.27	-54.1841
2.275	0.00157539		2.275	5.5129		2.275	6.1196			2.275	-1.00435		2.275	5.79426		2.275	-56.6387
2.28	0.00157885		2.28	5.6017		2.28	6.0443			2.28	-0.741787		2.28	5.72951		2.28	-58.9161
2.285	0.00158232		2.285	5.6805		2.285	5.9777			2.285	-0.466778		2.285	5.6588		2.285	-60.9638
2.29	0.00158578		2.29	5.7479		2.29	5.9206			2.29	-0.186471		2.29	5.57439		2.29	-62.7381
2.295	0.00158924		2.295	5.8026		2.295	5.8734			2.295	0.0919275		2.295	5.4668		2.295	-64.2075
2.3	0.0015927		2.3	5.8431		2.3	5.8362			2.3	0.361681		2.3	5.3266		2.3	-65.3548
2.305	0.00159617		2.305	5.8681		2.305	5.8089			2.305	0.61703		2.305	5.14631		2.305	-66.178
2.31	0.00159963		2.31	5.8764		2.31	5.791			2.31	0.853616		2.31	4.92211		2.31	-66.6901
2.315	0.00160309		2.315	5.8673		2.315	5.7816			2.315	1.06877		2.315	4.65507		2.315	-66.9174
2.32	0.00160655		2.32	5.8406		2.32	5.78			2.32	1.2616		2.32	4.35166		2.32	-66.8976
2.325	0.00161002		2.325	5.7969		2.325	5.785			2.325	1.43294		2.325	4.02353		2.325	-66.6766
2.33	0.00161348		2.33	5.7373		2.33	5.7953			2.33	1.58498		2.33	3.68646		2.33	-66.3053
2.335	0.00161694		2.335	5.6636		2.335	5.8096			2.335	1.7209		2.335	3.35878		2.335	-65.8359
2.34	0.0016204		2.34	5.5785		2.34	5.8267			2.34	1.84435		2.34	3.05929		2.34	-65.3189
2.345	0.00162386		2.345	5.4851		2.345	5.8453			2.345	1.95886		2.345	2.80511		2.345	-64.7998
2.35	0.00162733		2.35	5.3867		2.35	5.8644			2.35	2.06741		2.35	2.60966		2.35	-64.3166
2.355	0.00163079		2.355	5.2872		2.355	5.8833			2.355	2.17209		2.355	2.48109		2.355	-63.8975
2.36	0.00163425		2.36	5.1901		2.36	5.9015			2.36	2.27389		2.36	2.42137		2.36	-63.5597
2.365	0.00163771		2.365	5.099		2.365	5.9188			2.365	2.37269		2.365	2.42606		2.365	-63.3082
2.37	0.00164118		2.37	5.0171		2.37	5.9355			2.37	2.46748		2.37	2.48484		2.37	-63.1366
2.375	0.00164464		2.375	4.947		2.375	5.9518			2.375	2.55659		2.375	2.58279		2.375	-63.0273
2.38	0.0016481		2.38	4.8908		2.38	5.9683			2.38	2.63811		2.38	2.70201		2.38	-62.9536
2.385	0.00165156		2.385	4.85		2.385	5.9857			2.385	2.71024		2.385	2.82366		2.385	-62.8822
2.39	0.00165503		2.39	4.8253		2.39	6.0044			2.39	2.77165		2.39	2.92998		2.39	-62.776
2.395	0.00165849		2.395	4.8172		2.395	6.025			2.395	2.8217		2.395	3.0061		2.395	-62.5978
2.4	0.00166195		2.4	4.8253		2.4	6.0475			2.4	2.86051		2.4	3.04152		2.4	-62.3143
2.405	0.00166541		2.405	4.8491		2.405	6.0721			2.405	2.88892		2.405	3.03109		2.405	-61.8991
2.41	0.00166888		2.41	4.8877		2.41	6.0983			2.41	2.90828		2.41	2.97536		2.41	-61.3366
2.415	0.00167234		2.415	4.9399		2.415	6.1258			2.415	2.92016		2.415	2.88044		2.415	-60.6247
2.42	0.0016758		2.42	5.0047		2.42	6.1541			2.42	2.926		2.42	2.75727		2.42	-59.776
2.425	0.00167926		2.425	5.0809		2.425	6.1825			2.425	2.92678		2.425	2.62053		2.425	-58.8191
2.43	0.00168273		2.43	5.1676		2.43	6.2106			2.43	2.92275		2.43	2.48716		2.43	-57.7973
2.435	0.00168619		2.435	5.2639		2.435	6.238			2.435	2.91324		2.435	2.37479		2.435	-56.7671
2.44	0.00168965		2.44	5.3692		2.44	6.2647			2.44	2.89667		2.44	2.30008		2.44	-55.7942
2.445	0.00169311		2.445	5.4831		2.445	6.2908			2.445	2.87056		2.445	2.27718		2.445	-54.9496
2.45	0.00169657		2.45	5.6054		2.45	6.3168			2.45	2.83183		2.45	2.31637		2.45	-54.3045
2.455	0.00170004		2.455	5.7358		2.455	6.3432			2.455	2.77703		2.455	2.42306		2.455	-53.9249
2.46	0.0017035		2.46	5.8742		2.46	6.3707			2.46	2.70266		2.46	2.59716		2.46	-53.8668
2.465	0.00170696		2.465	6.0203		2.465	6.4001			2.465	2.60558		2.465	2.83286		2.465	-54.1722
2.47	0.00171042		2.47	6.1736		2.47	6.432			2.47	2.48321		2.47	3.11896		2.47	-54.8665
2.475	0.00171389		2.475	6.3331		2.475	6.4668			2.475	2.33385		2.475	3.43954		2.475	-55.9571
2.48	0.00171735		2.48	6.4974		2.48	6.5048			2.48	2.15682		2.48	3.77504		2.48	-57.4342
2.485	0.00172081		2.485	6.6644		2.485	6.5462			2.485	1.95257		2.485	4.10366		2.485	-59.272
2.49	0.00172427		2.49	6.8317		2.49	6.5908			2.49	1.72274		2.49	4.4028		2.49	-61.4317
2.495	0.00172774		2.495	6.9961		2.495	6.6384			2.495	1.47013		2.495	4.65062		2.495	-63.8643
2.5	0.0017312		2.5	7.1542		2.5	6.6886			2.5	1.1987		2.5	4.8274		2.5	-66.5139
2.505	0.00173466		2.505	7.3023		2.505	6.7412			2.505	0.91351		2.505	4.91673		2.505	-69.3197
2.51	0.00173812		2.51	7.4368		2.51	6.796			2.51	0.620556		2.51	4.90633		2.51	-72.2177
2.515	0.00174159		2.515	7.5543		2.515	6.8527			2.515	0.326667		2.515	4.78857		2.515	-75.141
2.52	0.00174505		2.52	7.6519		2.52	6.9116			2.52	0.039263		2.52	4.56065		2.52	-78.0199
2.525	0.00174851		2.525	7.7273		2.525	6.9729			2.525	-0.233925		2.525	4.22439		2.525	-80.7813
2.53	0.00175197		2.53	7.7794		2.53	7.037			2.53	-0.485217		2.53	3.78599		2.53	-83.3485
2.535	0.00175544		2.535	7.8078		2.535	7.1045			2.535	-0.707403		2.535	3.2554		2.535	-85.6416
2.54	0.0017589		2.54	7.8131		2.54	7.176			2.54	-0.894197		2.54	2.64583		2.54	-87.5787
2.545	0.00176236		2.545	7.797		2.545	7.2524			2.545	-1.04068		2.545	1.97311		2.545	-89.0795
2.55	0.00176582		2.55	7.7618		2.55	7.334			2.55	-1.14369		2.55	1.25516		2.55	-90.0685
2.555	0.00176929		2.555	7.7105		2.555	7.4215			2.555	-1.2021		2.555	0.511446		2.555	-90.4804
2.56	0.00177275		2.56	7.6464		2.56	7.5149			2.56	-1.21697		2.56	-0.237501		2.56	-90.2649
2.565	0.00177621		2.565	7.5728		2.565	7.6141			2.565	-1.19148		2.565	-0.970623		2.565	-89.3915
2.57	0.00177967		2.57	7.493		2.57	7.7187			2.57	-1.1307		2.57	-1.6669		2.57	-87.8526
2.575	0.00178313		2.575	7.4096		2.575	7.8278			2.575	-1.04115		2.575	-2.30602		2.575	-85.6655
2.58	0.0017866		2.58	7.3251		2.58	7.9401			2.58	-0.930281		2.58	-2.8691		2.58	-82.8723
2.585	0.00179006		2.585	7.2412		2.585	8.0542			2.585	-0.805795		2.585	-3.33958		2.585	-79.5372
2.59	0.00179352		2.59	7.1589		2.59	8.168			2.59	-0.675031		2.59	-3.70407		2.59	-75.743
2.595	0.00179698		2.595	7.079		2.595	8.2797			2.595	-0.544369		2.595	-3.95315		2.595	-71.5864
2.6	0.00180045		2.6	7.0018		2.6	8.3872			2.6	-0.418772		2.6	-4.08213		2.6	-67.1727
2.605	0.00180391		2.605	6.9273		2.605	8.4883			2.605	-0.30152		2.605	-4.09147		2.605	-62.6111
2.61	0.00180737		2.61	6.8556		2.61	8.5811			2.61	-0.194133		2.61	-3.98696		2.61	-58.0103
2.615	0.00181083		2.615	6.7869		2.615	8.664			2.615	-0.096505		2.615	-3.7795		2.615	-53.4758
2.62	0.0018143		2.62	6.7214		2.62	8.7355			2.62	-0.00721598		2.62	-3.4845		2.62	-49.1077
2.625	0.00181776		2.625	6.6598		2.625	8.7946			2.625	0.07604		2.625	-3.12103		2.625	-44.999
2.63	0.00182122		2.63	6.603		2.63	8.8409			2.63	0.155956		2.63	-2.71054		2.63	-41.2338
2.635	0.00182468		2.635	6.5521		2.635	8.874			2.635	0.235122		2.635	-2.27566		2.635	-37.8862
2.64	0.00182815		2.64	6.5084		2.64	8.8944			2.64	0.315598		2.64	-1.83887		2.64	-35.0168
2.645	0.00183161		2.645	6.473		2.645	8.9028			2.645	0.398606		2.645	-1.42131		2.645	-32.6695
2.65	0.00183507		2.65	6.4471		2.65	8.9003			2.65	0.484359		2.65	-1.04191		2.65	-30.8677
2.655	0.00183853		2.655	6.4315		2.655	8.8882			2.655	0.572048		2.655	-0.716724		2.655	-29.61
2.66	0.001842		2.66	6.4267		2.66	8.8684			2.66	0.659947		2.66	-0.458625		2.66	-28.8665
2.665	0.00184546		2.665	6.433		2.665	8.8426			2.665	0.745643		2.665	-0.277239		2.665	-28.5778
2.67	0.00184892		2.67	6.4498		2.67	8.8128			2.67	0.826304		2.67	-0.179076		2.67	-28.6547
2.675	0.00185238		2.675	6.4765		2.675	8.7808			2.675	0.89898		2.675	-0.167747		2.675	-28.9824
2.68	0.00185585		2.68	6.512		2.68	8.7486			2.68	0.960879		2.68	-0.244183		2.68	-29.4264
2.685	0.00185931		2.685	6.5546		2.685	8.7175			2.685	1.00959		2.685	-0.406782		2.685	-29.8423
2.69	0.00186277		2.69	6.6028		2.69	8.6891			2.69	1.04322		2.69	-0.651469		2.69	-30.0864
2.695	0.00186623		2.695	6.6548		2.695	8.6642			2.695	1.06052		2.695	-0.971663		2.695	-30.0287
2.7	0.00186969		2.7	6.7089		2.7	8.6438			2.7	1.06087		2.7	-1.35822		2.7	-29.5646
2.705	0.00187316		2.705	6.7635		2.705	8.6281			2.705	1.04426		2.705	-1.79942		2.705	-28.6254
2.71	0.00187662		2.71	6.8172		2.71	8.6174			2.71	1.01129		2.71	-2.2811		2.71	-27.1871
2.715	0.00188008		2.715	6.8688		2.715	8.6116			2.715	0.963083		2.715	-2.78696		2.715	-25.2738
2.72	0.00188354		2.72	6.9178		2.72	8.6106			2.72	0.90125		2.72	-3.29917		2.72	-22.9593
2.725	0.00188701		2.725	6.9635		2.725	8.6141			2.725	0.827899		2.725	-3.79914		2.725	-20.3626
2.73	0.00189047		2.73	7.0059		2.73	8.6218			2.73	0.745615		2.73	-4.26858		2.73	-17.6412
2.735	0.00189393		2.735	7.0449		2.735	8.6332			2.735	0.657468		2.735	-4.69066		2.735	-14.98
2.74	0.00189739		2.74	7.0809		2.74	8.6483			2.74	0.567019		2.74	-5.05113		2.74	-12.5787
2.745	0.00190086		2.745	7.1142		2.745	8.6666			2.745	0.478293		2.745	-5.33946		2.745	-10.6376
2.75	0.00190432		2.75	7.1449		2.75	8.6881			2.75	0.395727		2.75	-5.54965		2.75	-9.34401
2.755	0.00190778		2.755	7.1733		2.755	8.7128			2.755	0.324057		2.755	-5.68083		2.755	-8.85897
2.76	0.00191124		2.76	7.1993		2.76	8.7408			2.76	0.268155		2.76	-5.7374		2.76	-9.30687
2.765	0.00191471		2.765	7.2227		2.765	8.7723			2.765	0.2328		2.765	-5.72882		2.765	-10.7675
2.77	0.00191817		2.77	7.2431		2.77	8.8076			2.77	0.222408		2.77	-5.66897		2.77	-13.2716
2.775	0.00192163		2.775	7.26		2.775	8.8473			2.775	0.24072		2.775	-5.57512		2.775	-16.8002
2.78	0.00192509		2.78	7.2728		2.78	8.8917			2.78	0.290483		2.78	-5.46662		2.78	-21.287
2.785	0.00192856		2.785	7.2807		2.785	8.9415			2.785	0.373146		2.785	-5.36342		2.785	-26.624
2.79	0.00193202		2.79	7.2834		2.79	8.9971			2.79	0.488613		2.79	-5.28446		2.79	-32.6694
2.795	0.00193548		2.795	7.2805		2.795	9.0588			2.795	0.635064		2.795	-5.24611		2.795	-39.2571
2.8	0.00193894		2.8	7.2721		2.8	9.1268			2.8	0.808894		2.8	-5.2609		2.8	-46.2061
2.805	0.00194241		2.805	7.2583		2.805	9.2007			2.805	1.00476		2.805	-5.33641		2.805	-53.3299
2.81	0.00194587		2.81	7.2398		2.81	9.2801			2.81	1.21577		2.81	-5.4747		2.81	-60.4456
2.815	0.00194933		2.815	7.2174		2.815	9.3637			2.815	1.43376		2.815	-5.67218		2.815	-67.3801
2.82	0.00195279		2.82	7.1923		2.82	9.4502			2.82	1.64972		2.82	-5.91998		2.82	-73.9758
2.825	0.00195625		2.825	7.1655		2.825	9.5376			2.825	1.85422		2.825	-6.20484		2.825	-80.0944
2.83	0.00195972		2.83	7.1384		2.83	9.6236			2.83	2.03794		2.83	-6.51034		2.83	-85.619
2.835	0.00196318		2.835	7.112		2.835	9.7057			2.835	2.19217		2.835	-6.81846		2.835	-90.4557
2.84	0.00196664		2.84	7.0873		2.84	9.7811			2.84	2.30925		2.84	-7.1112		2.84	-94.5344
2.845	0.0019701		2.845	7.0649		2.845	9.8471			2.845	2.383		2.845	-7.37205		2.845	-97.8089
2.85	0.00197357		2.85	7.0453		2.85	9.9013			2.85	2.409		2.85	-7.5873		2.85	-100.257
2.855	0.00197703		2.855	7.0284		2.855	9.9415			2.855	2.38482		2.855	-7.74687		2.855	-101.881
2.86	0.00198049		2.86	7.0139		2.86	9.9659			2.86	2.31005		2.86	-7.84473		2.86	-102.705
2.865	0.00198395		2.865	7.0014		2.865	9.9734			2.865	2.18632		2.865	-7.87881		2.865	-102.776
2.87	0.00198742		2.87	6.9899		2.87	9.9634			2.87	2.01704		2.87	-7.85053		2.87	-102.161
2.875	0.00199088		2.875	6.9785		2.875	9.936			2.875	1.80722		2.875	-7.76407		2.875	-100.944
2.88	0.00199434		2.88	6.9661		2.88	9.8919			2.88	1.56306		2.88	-7.62545		2.88	-99.2267
2.885	0.0019978		2.885	6.9516		2.885	9.8324			2.885	1.29159		2.885	-7.44176		2.885	-97.1178
2.89	0.00200127		2.89	6.9342		2.89	9.7593			2.89	1.00024		2.89	-7.22037		2.89	-94.7351
2.895	0.00200473		2.895	6.9132		2.895	9.6746			2.895	0.696502		2.895	-6.96851		2.895	-92.1979
2.9	0.00200819		2.9	6.8883		2.9	9.5809			2.9	0.387596		2.9	-6.69296		2.9	-89.6234
2.905	0.00201165		2.905	6.8594		2.905	9.4807			2.905	0.0802756		2.905	-6.4		2.905	-87.1216
2.91	0.00201512		2.91	6.827		2.91	9.3766			2.91	-0.21929		2.91	-6.0954		2.91	-84.7918
2.915	0.00201858		2.915	6.7919		2.915	9.2709			2.915	-0.505526		2.915	-5.78457		2.915	-82.7178
2.92	0.00202204		2.92	6.7554		2.92	9.166			2.92	-0.773397		2.92	-5.47249		2.92	-80.9651
2.925	0.0020255		2.925	6.719		2.925	9.0637			2.925	-1.0183		2.925	-5.16373		2.925	-79.5784
2.93	0.00202897		2.93	6.6844		2.93	8.9656			2.93	-1.23595		2.93	-4.86226		2.93	-78.5795
2.935	0.00203243		2.935	6.6536		2.935	8.8728			2.935	-1.42233		2.935	-4.57134		2.935	-77.9677
2.94	0.00203589		2.94	6.6284		2.94	8.786			2.94	-1.57366		2.94	-4.29328		2.94	-77.72
2.945	0.00203935		2.945	6.6107		2.945	8.7056			2.945	-1.68649		2.945	-4.02938		2.945	-77.7938
2.95	0.00204281		2.95	6.6019		2.95	8.6313			2.95	-1.75783		2.95	-3.77991		2.95	-78.1303
2.955	0.00204628		2.955	6.6036		2.955	8.5627			2.955	-1.78539		2.955	-3.54424		2.955	-78.6593
2.96	0.00204974		2.96	6.6166		2.96	8.4992			2.96	-1.76777		2.96	-3.32108		2.96	-79.3044
2.965	0.0020532		2.965	6.6417		2.965	8.4398			2.965	-1.70473		2.965	-3.10882		2.965	-79.9894
2.97	0.00205666		2.97	6.6791		2.97	8.3835			2.97	-1.59738		2.97	-2.90594		2.97	-80.6431
2.975	0.00206013		2.975	6.7289		2.975	8.3293			2.975	-1.4482		2.975	-2.71142		2.975	-81.2052
2.98	0.00206359		2.98	6.7906		2.98	8.2762			2.98	-1.26108		2.98	-2.52512		2.98	-81.63
2.985	0.00206705		2.985	6.8636		2.985	8.2234			2.985	-1.04117		2.985	-2.3481		2.985	-81.8885
2.99	0.00207051		2.99	6.947		2.99	8.1701			2.99	-0.794621		2.99	-2.18293		2.99	-81.9703
2.995	0.00207398		2.995	7.0396		2.995	8.1156			2.995	-0.528268		2.995	-2.03382		2.995	-81.8824
3	0.00207744		3	7.14		3	8.0596			3	-0.249259		3	-1.90665		3	-81.6474
3.005	0.0020809		3.005	7.2464		3.005	8.0016			3.005	0.0353252		3.005	-1.80894		3.005	-81.3003
3.01	0.00208436		3.01	7.3571		3.01	7.9417			3.01	0.318801		3.01	-1.74949		3.01	-80.8846
3.015	0.00208783		3.015	7.4699		3.015	7.8796			3.015	0.595154		3.015	-1.73793		3.015	-80.4477
3.02	0.00209129		3.02	7.5829		3.02	7.8154			3.02	0.859204		3.02	-1.78398		3.02	-80.0366
3.025	0.00209475		3.025	7.6938		3.025	7.7491			3.025	1.10668		3.025	-1.89658		3.025	-79.6934
3.03	0.00209821		3.03	7.8005		3.03	7.6809			3.03	1.3342		3.03	-2.08277		3.03	-79.4525
3.035	0.00210168		3.035	7.9012		3.035	7.6109			3.035	1.5392		3.035	-2.34657		3.035	-79.3375
3.04	0.00210514		3.04	7.9942		3.04	7.5392			3.04	1.71978		3.04	-2.68791		3.04	-79.36
3.045	0.0021086		3.045	8.0783		3.045	7.4662			3.045	1.87461		3.045	-3.1017		3.045	-79.5193
3.05	0.00211206		3.05	8.1527		3.05	7.3921			3.05	2.00285		3.05	-3.57723		3.05	-79.8034
3.055	0.00211552		3.055	8.2169		3.055	7.3172			3.055	2.10406		3.055	-4.09812		3.055	-80.191
3.06	0.00211899		3.06	8.2711		3.06	7.2419			3.06	2.17824		3.06	-4.64263		3.06	-80.6537
3.065	0.00212245		3.065	8.3157		3.065	7.1665			3.065	2.22588		3.065	-5.18466		3.065	-81.16
3.07	0.00212591		3.07	8.3516		3.07	7.0916			3.07	2.24799		3.07	-5.69518		3.07	-81.6777
3.075	0.00212937		3.075	8.3797		3.075	7.0176			3.075	2.2462		3.075	-6.14407		3.075	-82.1775
3.08	0.00213284		3.08	8.4013		3.08	6.9449			3.08	2.22278		3.08	-6.50222		3.08	-82.635
3.085	0.0021363		3.085	8.4175		3.085	6.8738			3.085	2.18055		3.085	-6.74364		3.085	-83.0327
3.09	0.00213976		3.09	8.4292		3.09	6.8048			3.09	2.12281		3.09	-6.8474		3.09	-83.3604
3.095	0.00214322		3.095	8.4374		3.095	6.738			3.095	2.05312		3.095	-6.79918		3.095	-83.6152
3.1	0.00214669		3.1	8.4425		3.1	6.6735			3.1	1.97509		3.1	-6.59228		3.1	-83.8009
3.105	0.00215015		3.105	8.4449		3.105	6.6113			3.105	1.89207		3.105	-6.22803		3.105	-83.9269
3.11	0.00215361		3.11	8.4446		3.11	6.5515			3.11	1.80697		3.11	-5.71552		3.11	-84.0068
3.115	0.00215707		3.115	8.4414		3.115	6.4938			3.115	1.72203		3.115	-5.07075		3.115	-84.0574
3.12	0.00216054		3.12	8.4351		3.12	6.4382			3.12	1.63872		3.12	-4.31521		3.12	-84.0974
3.125	0.002164		3.125	8.4254		3.125	6.3847			3.125	1.55774		3.125	-3.4743		3.125	-84.1465
3.13	0.00216746		3.13	8.4121		3.13	6.3334			3.13	1.47905		3.13	-2.57543		3.13	-84.2246
3.135	0.00217092		3.135	8.3951		3.135	6.2843			3.135	1.40211		3.135	-1.64631		3.135	-84.3511
3.14	0.00217439		3.14	8.3746		3.14	6.2378			3.14	1.326		3.14	-0.713358		3.14	-84.5432
3.145	0.00217785		3.145	8.3511		3.145	6.1943			3.145	1.2497		3.145	0.199541		3.145	-84.8149
3.15	0.00218131		3.15	8.3251		3.15	6.1542			3.15	1.17224		3.15	1.07194		3.15	-85.1751
3.155	0.00218477		3.155	8.2974		3.155	6.1182			3.155	1.09294		3.155	1.88733		3.155	-85.6255
3.16	0.00218824		3.16	8.269		3.16	6.0866			3.16	1.01147		3.16	2.63337		3.16	-86.1589
3.165	0.0021917		3.165	8.2407		3.165	6.06			3.165	0.927909		3.165	3.30185		3.165	-86.7572
3.17	0.00219516		3.17	8.2135		3.17	6.0389			3.17	0.842773		3.17	3.8884		3.17	-87.3901
3.175	0.00219862		3.175	8.1882		3.175	6.0235			3.175	0.756927		3.175	4.39219		3.175	-88.0143
3.18	0.00220208		3.18	8.1652		3.18	6.0139			3.18	0.671527		3.18	4.81542		3.18	-88.5734
3.185	0.00220555		3.185	8.1448		3.185	6.0102			3.185	0.587924		3.185	5.16285		3.185	-88.9991
3.19	0.00220901		3.19	8.127		3.19	6.0122			3.19	0.507572		3.19	5.44109		3.19	-89.2129
3.195	0.00221247		3.195	8.1113		3.195	6.0193			3.195	0.431939		3.195	5.65793		3.195	-89.1296
3.2	0.00221593		3.2	8.0973		3.2	6.0311			3.2	0.362441		3.2	5.82148		3.2	-88.6611
3.205	0.0022194		3.205	8.0837		3.205	6.0468			3.205	0.300381		3.205	5.93926		3.205	-87.7219
3.21	0.00222286		3.21	8.0694		3.21	6.0654			3.21	0.246906		3.21	6.01732		3.21	-86.235
3.215	0.00222632		3.215	8.0528		3.215	6.086			3.215	0.202971		3.215	6.05939		3.215	-84.1388
3.22	0.00222978		3.22	8.0322		3.22	6.1075			3.22	0.169312		3.22	6.06635		3.22	-81.3929
3.225	0.00223325		3.225	8.0057		3.225	6.1288			3.225	0.146417		3.225	6.03592		3.225	-77.985
3.23	0.00223671		3.23	7.9715		3.23	6.1488			3.23	0.134503		3.23	5.96284		3.23	-73.9344
3.235	0.00224017		3.235	7.9282		3.235	6.1667			3.235	0.133489		3.235	5.83939		3.235	-69.2955
3.24	0.00224363		3.24	7.8744		3.24	6.1818			3.24	0.14298		3.24	5.65643		3.24	-64.1571
3.245	0.0022471		3.245	7.8093		3.245	6.1934			3.245	0.162249		3.245	5.4046		3.245	-58.6396
3.25	0.00225056		3.25	7.7327		3.25	6.2014			3.25	0.190244		3.25	5.07581		3.25	-52.8899
3.255	0.00225402		3.255	7.645		3.255	6.2058			3.255	0.225601		3.255	4.6646		3.255	-47.0725
3.26	0.00225748		3.26	7.5471		3.26	6.2068			3.26	0.266689		3.26	4.16938		3.26	-41.36
3.265	0.00226095		3.265	7.4409		3.265	6.2048			3.265	0.311681		3.265	3.59326		3.265	-35.9222
3.27	0.00226441		3.27	7.3281		3.27	6.2006			3.27	0.358652		3.27	2.94446		3.27	-30.9153
3.275	0.00226787		3.275	7.2114		3.275	6.1947			3.275	0.4057		3.275	2.23622		3.275	-26.4721
3.28	0.00227133		3.28	7.0932		3.28	6.1878			3.28	0.451078		3.28	1.48618		3.28	-22.6944
3.285	0.0022748		3.285	6.976		3.285	6.1804			3.285	0.493337		3.285	0.715383		3.285	-19.6476
3.29	0.00227826		3.29	6.862		3.29	6.1729			3.29	0.531442		3.29	-0.0530609		3.29	-17.3584
3.295	0.00228172		3.295	6.7533		3.295	6.1655			3.295	0.564864		3.295	-0.795522		3.295	-15.8151
3.3	0.00228518		3.3	6.6515		3.3	6.1582			3.3	0.593624		3.3	-1.48941		3.3	-14.9707
3.305	0.00228864		3.305	6.5578		3.305	6.1508			3.305	0.618281		3.305	-2.11469		3.305	-14.748
3.31	0.00229211		3.31	6.4731		3.31	6.143			3.31	0.639863		3.31	-2.6551		3.31	-15.0461
3.315	0.00229557		3.315	6.3978		3.315	6.1343			3.315	0.659742		3.315	-3.09916		3.315	-15.7484
3.32	0.00229903		3.32	6.3323		3.32	6.1242			3.32	0.679479		3.32	-3.44069		3.32	-16.7303
3.325	0.00230249		3.325	6.2767		3.325	6.1122			3.325	0.700632		3.325	-3.67889		3.325	-17.867
3.33	0.00230596		3.33	6.2311		3.33	6.0979			3.33	0.724581		3.33	-3.81799		3.33	-19.0401
3.335	0.00230942		3.335	6.1955		3.335	6.0808			3.335	0.752361		3.335	-3.86647		3.335	-20.144
3.34	0.00231288		3.34	6.1698		3.34	6.0608			3.34	0.784537		3.34	-3.83589		3.34	-21.0894
3.345	0.00231634		3.345	6.1542		3.345	6.0378			3.345	0.821134		3.345	-3.73957		3.345	-21.8064
3.35	0.00231981		3.35	6.1486		3.35	6.0118			3.35	0.861617		3.35	-3.59119		3.35	-22.2452
3.355	0.00232327		3.355	6.1528		3.355	5.983			3.355	0.904922		3.355	-3.40343		3.355	-22.3755
3.36	0.00232673		3.36	6.1667		3.36	5.9518			3.36	0.949546		3.36	-3.18699		3.36	-22.1842
3.365	0.00233019		3.365	6.1899		3.365	5.9187			3.365	0.993657		3.365	-2.94986		3.365	-21.6728
3.37	0.00233366		3.37	6.2217		3.37	5.8841			3.37	1.03525		3.37	-2.69716		3.37	-20.8537
3.375	0.00233712		3.375	6.2612		3.375	5.8487			3.375	1.07227		3.375	-2.43132		3.375	-19.747
3.38	0.00234058		3.38	6.3072		3.38	5.8131			3.38	1.10282		3.38	-2.15266		3.38	-18.378
3.385	0.00234404		3.385	6.3583		3.385	5.7778			3.385	1.12524		3.385	-1.86015		3.385	-16.775
3.39	0.00234751		3.39	6.4128		3.39	5.7436			3.39	1.13825		3.39	-1.55227		3.39	-14.9693
3.395	0.00235097		3.395	6.4687		3.395	5.7108			3.395	1.14102		3.395	-1.22762		3.395	-12.9943
3.4	0.00235443		3.4	6.5243		3.4	5.6802			3.4	1.13322		3.4	-0.885405		3.4	-10.8875
3.405	0.00235789		3.405	6.5773		3.405	5.6523			3.405	1.11502		3.405	-0.525508		3.405	-8.69023
3.41	0.00236136		3.41	6.6259		3.41	5.6276			3.41	1.08707		3.41	-0.148237		3.41	-6.44917
3.415	0.00236482		3.415	6.6684		3.415	5.6065			3.415	1.0504		3.415	0.246111		3.415	-4.21524
3.42	0.00236828		3.42	6.7031		3.42	5.5895			3.42	1.00632		3.42	0.657806		3.42	-2.04236
3.425	0.00237174		3.425	6.729		3.425	5.5769			3.425	0.956352		3.425	1.08813		3.425	0.0154759
3.43	0.0023752		3.43	6.745		3.43	5.5691			3.43	0.902054		3.43	1.53961		3.43	1.90804
3.435	0.00237867		3.435	6.7508		3.435	5.5662			3.435	0.84495		3.435	2.01586		3.435	3.59332
3.44	0.00238213		3.44	6.7461		3.44	5.5682			3.44	0.786422		3.44	2.5211		3.44	5.04201
3.445	0.00238559		3.445	6.7312		3.445	5.5748			3.445	0.727654		3.445	3.05932		3.445	6.24126
3.45	0.00238905		3.45	6.7065		3.45	5.5858			3.45	0.669603		3.45	3.63328		3.45	7.19718
3.455	0.00239252		3.455	6.6726		3.455	5.6005			3.455	0.612999		3.455	4.24349		3.455	7.93558
3.46	0.00239598		3.46	6.6304		3.46	5.6182			3.46	0.558372		3.46	4.88733		3.46	8.50061
3.465	0.00239944		3.465	6.5809		3.465	5.6379			3.465	0.506097		3.465	5.5586		3.465	8.95148
3.47	0.0024029		3.47	6.5251		3.47	5.6587			3.47	0.456446		3.47	6.24738		3.47	9.35722
3.475	0.00240637		3.475	6.4641		3.475	5.6795			3.475	0.409632		3.475	6.94044		3.475	9.79027
3.48	0.00240983		3.48	6.399		3.48	5.6994			3.48	0.365842		3.48	7.62209		3.48	10.3192
3.485	0.00241329		3.485	6.3311		3.485	5.7174			3.485	0.325251		3.485	8.27519		3.485	11.0013
3.49	0.00241675		3.49	6.2616		3.49	5.7329			3.49	0.288003		3.49	8.8825		3.49	11.8763
3.495	0.00242022		3.495	6.1917		3.495	5.7453			3.495	0.254174		3.495	9.42793		3.495	12.9609
3.5	0.00242368		3.5	6.1226		3.5	5.7545			3.5	0.223722		3.5	9.89766		3.5	14.2455
3.505	0.00242714		3.505	6.0556		3.505	5.7604			3.505	0.196425		3.505	10.2811		3.505	15.6933
3.51	0.0024306		3.51	5.9919		3.51	5.7635			3.51	0.171823		3.51	10.5716		3.51	17.2418
3.515	0.00243407		3.515	5.9327		3.515	5.7643			3.515	0.149187		3.515	10.7666		3.515	18.8068
3.52	0.00243753		3.52	5.879		3.52	5.7634			3.52	0.127515		3.52	10.8682		3.52	20.2889
3.525	0.00244099		3.525	5.8317		3.525	5.7618			3.525	0.105573		3.525	10.8825		3.525	21.5805
3.53	0.00244445		3.53	5.7915		3.53	5.7605			3.53	0.0819819		3.53	10.82		3.53	22.5753
3.535	0.00244792		3.535	5.7591		3.535	5.7603			3.535	0.0553457		3.535	10.6945		3.535	23.1763
3.54	0.00245138		3.54	5.7346		3.54	5.7622			3.54	0.0244129		3.54	10.523		3.54	23.3036
3.545	0.00245484		3.545	5.7182		3.545	5.7671			3.545	-0.0117471		3.545	10.3245		3.545	22.901
3.55	0.0024583		3.55	5.7098		3.55	5.7757			3.55	-0.053572		3.55	10.1199		3.55	21.939
3.555	0.00246176		3.555	5.7089		3.555	5.7884			3.555	-0.100863		3.555	9.92999		3.555	20.4171
3.56	0.00246523		3.56	5.7151		3.56	5.8057			3.56	-0.152688		3.56	9.77553		3.56	18.3619
3.565	0.00246869		3.565	5.7275		3.565	5.8277			3.565	-0.207352		3.565	9.67565		3.565	15.8241
3.57	0.00247215		3.57	5.7456		3.57	5.8544			3.57	-0.262429		3.57	9.64724		3.57	12.874
3.575	0.00247561		3.575	5.7683		3.575	5.8857			3.575	-0.314883		3.575	9.70425		3.575	9.59561
3.58	0.00247908		3.58	5.7949		3.58	5.9211			3.58	-0.361235		3.58	9.85721		3.58	6.08122
3.585	0.00248254		3.585	5.8247		3.585	5.9602			3.585	-0.397793		3.585	10.1129		3.585	2.42682
3.59	0.002486		3.59	5.8569		3.59	6.0021			3.59	-0.420914		3.59	10.4742		3.59	-1.27166
3.595	0.00248946		3.595	5.8912		3.595	6.0461			3.595	-0.427272		3.595	10.9401		3.595	-4.92069
3.6	0.00249293		3.6	5.9271		3.6	6.0911			3.6	-0.414129		3.6	11.5058		3.6	-8.43034
3.605	0.00249639		3.605	5.9645		3.605	6.1359			3.605	-0.379577		3.605	12.1623		3.605	-11.7147
3.61	0.00249985		3.61	6.0033		3.61	6.1794			3.61	-0.322724		3.61	12.897		3.61	-14.692
3.615	0.00250331		3.615	6.0433		3.615	6.2202			3.615	-0.243839		3.615	13.6937		3.615	-17.2852
3.62	0.00250678		3.62	6.0844		3.62	6.2572			3.62	-0.144406		3.62	14.5324		3.62	-19.4229
3.625	0.00251024		3.625	6.1263		3.625	6.2891			3.625	-0.0270981		3.625	15.3903		3.625	-21.0415
3.63	0.0025137		3.63	6.1688		3.63	6.315			3.63	0.104341		3.63	16.2422		3.63	-22.088
3.635	0.00251716		3.635	6.2114		3.635	6.334			3.635	0.245304		3.635	17.0619		3.635	-22.5236
3.64	0.00252063		3.64	6.2535		3.64	6.3456			3.64	0.390618		3.64	17.8235		3.64	-22.3277
3.645	0.00252409		3.645	6.2946		3.645	6.3498			3.645	0.534893		3.645	18.5035		3.645	-21.5006
3.65	0.00252755		3.65	6.3342		3.65	6.3466			3.65	0.672925		3.65	19.0825		3.65	-20.0665
3.655	0.00253101		3.655	6.3719		3.655	6.3368			3.655	0.800081		3.655	19.5474		3.655	-18.0744
3.66	0.00253448		3.66	6.4077		3.66	6.3212			3.66	0.912656		3.66	19.8931		3.66	-15.598
3.665	0.00253794		3.665	6.4419		3.665	6.3011			3.665	1.00815		3.665	20.1232		3.665	-12.7326
3.67	0.0025414		3.67	6.4749		3.67	6.278			3.67	1.08544		3.67	20.2506		3.67	-9.59221
3.675	0.00254486		3.675	6.5077		3.675	6.2534			3.675	1.1448		3.675	20.2965		3.675	-6.30368
3.68	0.00254832		3.68	6.5413		3.68	6.2291			3.68	1.18782		3.68	20.2894		3.68	-3.00055
3.685	0.00255179		3.685	6.577		3.685	6.2064			3.685	1.21716		3.685	20.262		3.685	0.18395
3.69	0.00255525		3.69	6.6159		3.69	6.1867			3.69	1.23626		3.69	20.2485		3.69	3.12401
3.695	0.00255871		3.695	6.6591		3.695	6.1712			3.695	1.24891		3.695	20.2817		3.695	5.70817
3.7	0.00256217		3.7	6.7072		3.7	6.1603			3.7	1.2589		3.7	20.3891		3.7	7.84542
3.705	0.00256564		3.705	6.7605		3.705	6.1545			3.705	1.2696		3.705	20.591		3.705	9.47027
3.71	0.0025691		3.71	6.8185		3.71	6.1536			3.71	1.28373		3.71	20.8981		3.71	10.5461
3.715	0.00257256		3.715	6.8805		3.715	6.1569			3.715	1.30308		3.715	21.311		3.715	11.0669
3.72	0.00257602		3.72	6.9452		3.72	6.1635			3.72	1.3285		3.72	21.82		3.72	11.0562
3.725	0.00257949		3.725	7.011		3.725	6.1723			3.725	1.35985		3.725	22.4065		3.725	10.5647
3.73	0.00258295		3.73	7.0759		3.73	6.1816			3.73	1.39616		3.73	23.0446		3.73	9.66495
3.735	0.00258641		3.735	7.138		3.735	6.1899			3.735	1.43582		3.735	23.7036		3.735	8.44479
3.74	0.00258987		3.74	7.1953		3.74	6.1957			3.74	1.4768		3.74	24.351		3.74	6.99942
3.745	0.00259334		3.745	7.2459		3.745	6.1976			3.745	1.51688		3.745	24.9542		3.745	5.42315
3.75	0.0025968		3.75	7.2884		3.75	6.1942			3.75	1.55391		3.75	25.4838		3.75	3.80165
3.755	0.00260026		3.755	7.3215		3.755	6.1847			3.755	1.58594		3.755	25.9146		3.755	2.20547
3.76	0.00260372		3.76	7.3444		3.76	6.1687			3.76	1.61138		3.76	26.2272		3.76	0.685618
3.765	0.00260719		3.765	7.3567		3.765	6.1459			3.765	1.62902		3.765	26.4089		3.765	-0.72853
3.77	0.00261065		3.77	7.3585		3.77	6.1169			3.77	1.63807		3.77	26.4535		3.77	-2.02882
3.775	0.00261411		3.775	7.3502		3.775	6.0825			3.775	1.63808		3.775	26.3615		3.775	-3.22574
3.78	0.00261757		3.78	7.3326		3.78	6.0439			3.78	1.62887		3.78	26.139		3.78	-4.3441
3.785	0.00262104		3.785	7.3072		3.785	6.0026			3.785	1.61049		3.785	25.7975		3.785	-5.41795
3.79	0.0026245		3.79	7.2755		3.79	5.9605			3.79	1.58312		3.79	25.3526		3.79	-6.48516
3.795	0.00262796		3.795	7.2395		3.795	5.9195			3.795	1.54711		3.795	24.8229		3.795	-7.58262
3.8	0.00263142		3.8	7.2016		3.8	5.8813			3.8	1.50294		3.8	24.2291		3.8	-8.74249
3.805	0.00263488		3.805	7.1642		3.805	5.8478			3.805	1.45127		3.805	23.5926		3.805	-9.98956
3.81	0.00263835		3.81	7.1299		3.81	5.8203			3.81	1.39298		3.81	22.9345		3.81	-11.34
3.815	0.00264181		3.815	7.1012		3.815	5.7999			3.815	1.32923		3.815	22.2749		3.815	-12.8011
3.82	0.00264527		3.82	7.0807		3.82	5.7872			3.82	1.26142		3.82	21.6314		3.82	-14.3717
3.825	0.00264873		3.825	7.0704		3.825	5.7824			3.825	1.19116		3.825	21.0189		3.825	-16.0434
3.83	0.0026522		3.83	7.0721		3.83	5.7852			3.83	1.12015		3.83	20.4492		3.83	-17.8013
3.835	0.00265566		3.835	7.0871		3.835	5.7948			3.835	1.05006		3.835	19.9308		3.835	-19.6253
3.84	0.00265912		3.84	7.1158		3.84	5.8104			3.84	0.982335		3.84	19.4691		3.84	-21.491
3.845	0.00266258		3.845	7.1582		3.845	5.8307			3.845	0.917997		3.845	19.0669		3.845	-23.3707
3.85	0.00266605		3.85	7.2137		3.85	5.8546			3.85	0.857541		3.85	18.7249		3.85	-25.2345
3.855	0.00266951		3.855	7.2809		3.855	5.8809			3.855	0.800836		3.855	18.4429		3.855	-27.0513
3.86	0.00267297		3.86	7.3582		3.86	5.9088			3.86	0.747133		3.86	18.2195		3.86	-28.7899
3.865	0.00267643		3.865	7.4433		3.865	5.9377			3.865	0.695168		3.865	18.0532		3.865	-30.42
3.87	0.0026799		3.87	7.5341		3.87	5.9673			3.87	0.643333		3.87	17.9421		3.87	-31.9137
3.875	0.00268336		3.875	7.6282		3.875	5.9978			3.875	0.589922		3.875	17.8837		3.875	-33.2458
3.88	0.00268682		3.88	7.7235		3.88	6.0295			3.88	0.5334		3.88	17.8741		3.88	-34.3945
3.885	0.00269028		3.885	7.818		3.885	6.0632			3.885	0.472662		3.885	17.9075		3.885	-35.3419
3.89	0.00269375		3.89	7.9101		3.89	6.0996			3.89	0.407251		3.89	17.9755		3.89	-36.0737
3.895	0.00269721		3.895	7.9983		3.895	6.1393			3.895	0.337501		3.895	18.0662		3.895	-36.5792
3.9	0.00270067		3.9	8.0816		3.9	6.183			3.9	0.264588		3.9	18.1643		3.9	-36.8518
3.905	0.00270413		3.905	8.1593		3.905	6.2308			3.905	0.190477		3.905	18.2513		3.905	-36.8887
3.91	0.00270759		3.91	8.2306		3.91	6.2828			3.91	0.117789		3.91	18.3062		3.91	-36.6916
3.915	0.00271106		3.915	8.2952		3.915	6.3385			3.915	0.0495771		3.915	18.3064		3.915	-36.2677
3.92	0.00271452		3.92	8.3526		3.92	6.3969			3.92	-0.0109242		3.92	18.2298		3.92	-35.6295
3.925	0.00271798		3.925	8.4024		3.925	6.457			3.925	-0.0605817		3.925	18.0558		3.925	-34.7956
3.93	0.00272144		3.93	8.4447		3.93	6.5171			3.93	-0.0966224		3.93	17.7668		3.93	-33.7897
3.935	0.00272491		3.935	8.4792		3.935	6.5758			3.935	-0.116857		3.935	17.3501		3.935	-32.6391
3.94	0.00272837		3.94	8.5061		3.94	6.6314			3.94	-0.119846		3.94	16.7979		3.94	-31.3725
3.945	0.00273183		3.945	8.5256		3.945	6.6823			3.945	-0.105005		3.945	16.1092		3.945	-30.017
3.95	0.00273529		3.95	8.5384		3.95	6.7272			3.95	-0.0726478		3.95	15.2889		3.95	-28.5949
3.955	0.00273876		3.955	8.5452		3.955	6.7651			3.955	-0.0239804		3.955	14.3488		3.955	-27.1208
3.96	0.00274222		3.96	8.5471		3.96	6.7952			3.96	0.0389441		3.96	13.3068		3.96	-25.5997
3.965	0.00274568		3.965	8.5452		3.965	6.8172			3.965	0.113294		3.965	12.1872		3.965	-24.027
3.97	0.00274914		3.97	8.541		3.97	6.8312			3.97	0.195544		3.97	11.0202		3.97	-22.3902
3.975	0.00275261		3.975	8.5357		3.975	6.8373			3.975	0.281577		3.975	9.8413		3.975	-20.6721
3.98	0.00275607		3.98	8.5306		3.98	6.8363			3.98	0.3668		3.98	8.69097		3.98	-18.8556
3.985	0.00275953		3.985	8.5267		3.985	6.8289			3.985	0.4463		3.985	7.61364		3.985	-16.93
3.99	0.00276299		3.99	8.5246		3.99	6.8161			3.99	0.515026		3.99	6.65647		3.99	-14.896
3.995	0.00276646		3.995	8.5245		3.995	6.7988			3.995	0.568027		3.995	5.86768		3.995	-12.7706
4	0.00276992		4	8.5262		4	6.778			4	0.600733		4	5.29432		4	-10.5893
4.005	0.00277338		4.005	8.5287		4.005	6.7545			4.005	0.609261		4.005	4.97972		4.005	-8.40622
4.01	0.00277684		4.01	8.5307		4.01	6.7291			4.01	0.590743		4.01	4.96061		4.01	-6.29076
4.015	0.00278031		4.015	8.5301		4.015	6.702			4.015	0.543616		4.015	5.26424		4.015	-4.32234
4.02	0.00278377		4.02	8.5247		4.02	6.6735			4.02	0.467858		4.02	5.90571		4.02	-2.58245
4.025	0.00278723		4.025	8.5116		4.025	6.6432			4.025	0.365134		4.025	6.88592		4.025	-1.14588
4.03	0.00279069		4.03	8.4882		4.03	6.6107			4.03	0.238805		4.03	8.19031		4.03	-0.071964
4.035	0.00279415		4.035	8.4516		4.035	6.5751			4.035	0.0938129		4.035	9.78871		4.035	0.602879
4.04	0.00279762		4.04	8.3991		4.04	6.5353			4.04	-0.0635808		4.04	11.6364		4.04	0.870203
4.045	0.00280108		4.045	8.3288		4.045	6.4905			4.045	-0.226169		4.045	13.6761		4.045	0.751442
4.05	0.00280454		4.05	8.239		4.05	6.4394			4.05	-0.386261		4.05	15.8415		4.05	0.296287
4.055	0.002808		4.055	8.129		4.055	6.3813			4.055	-0.536191		4.055	18.0609		4.055	-0.422324
4.06	0.00281147		4.06	7.999		4.06	6.3157			4.06	-0.668807		4.06	20.2619		4.06	-1.31602
4.065	0.00281493		4.065	7.8502		4.065	6.2424			4.065	-0.777924		4.065	22.3754		4.065	-2.29061
4.07	0.00281839		4.07	7.6846		4.07	6.162			4.07	-0.858668		4.07	24.3402		4.07	-3.25626
4.075	0.00282185		4.075	7.5053		4.075	6.0754			4.075	-0.907701		4.075	26.1057		4.075	-4.13701
4.08	0.00282532		4.08	7.3161		4.08	5.984			4.08	-0.923319		4.08	27.6346		4.08	-4.87833
4.085	0.00282878		4.085	7.1213		4.085	5.8897			4.085	-0.905412		4.085	28.9046		4.085	-5.45197
4.09	0.00283224		4.09	6.9256		4.09	5.7948			4.09	-0.85532		4.09	29.908		4.09	-5.85756
4.095	0.0028357		4.095	6.7338		4.095	5.7016			4.095	-0.775604		4.095	30.6515		4.095	-6.12085
4.1	0.00283917		4.1	6.5504		4.1	5.6124			4.1	-0.669773		4.1	31.1544		4.1	-6.28905
4.105	0.00284263		4.105	6.3795		4.105	5.5295			4.105	-0.542007		4.105	31.4465		4.105	-6.42403
4.11	0.00284609		4.11	6.2243		4.11	5.4547			4.11	-0.39689		4.11	31.5653		4.11	-6.59411
4.115	0.00284955		4.115	6.0874		4.115	5.3897			4.115	-0.239184		4.115	31.5529		4.115	-6.86579
4.12	0.00285302		4.12	5.9704		4.12	5.3354			4.12	-0.0736506		4.12	31.4531		4.12	-7.29605
4.125	0.00285648		4.125	5.8737		4.125	5.2924			4.125	0.0950965		4.125	31.308		4.125	-7.92639
4.13	0.00285994		4.13	5.7971		4.13	5.2609			4.13	0.262702		4.13	31.1558		4.13	-8.7789
4.135	0.0028634		4.135	5.7392		4.135	5.2404			4.135	0.425172		4.135	31.0273		4.135	-9.85481
4.14	0.00286687		4.14	5.6978		4.14	5.2305			4.14	0.578981		4.14	30.9451		4.14	-11.1354
4.145	0.00287033		4.145	5.6703		4.145	5.2302			4.145	0.721178		4.145	30.9218		4.145	-12.5853
4.15	0.00287379		4.15	5.6534		4.15	5.2383			4.15	0.84951		4.15	30.9599		4.15	-14.1567
4.155	0.00287725		4.155	5.6438		4.155	5.2538			4.155	0.962532		4.155	31.0524		4.155	-15.7958
4.16	0.00288071		4.16	5.638		4.16	5.2756			4.16	1.0597		4.16	31.1845		4.16	-17.4483
4.165	0.00288418		4.165	5.6331		4.165	5.3025			4.165	1.14142		4.165	31.3359		4.165	-19.0652
4.17	0.00288764		4.17	5.6261		4.17	5.3337			4.17	1.20901		4.17	31.4834		4.17	-20.6074
4.175	0.0028911		4.175	5.6151		4.175	5.3682			4.175	1.26464		4.175	31.6044		4.175	-22.0489
4.18	0.00289456		4.18	5.5987		4.18	5.4055			4.18	1.31113		4.18	31.6798		4.18	-23.3783
4.185	0.00289803		4.185	5.5763		4.185	5.4448			4.185	1.35172		4.185	31.6967		4.185	-24.5982
4.19	0.00290149		4.19	5.548		4.19	5.4857			4.19	1.38977		4.19	31.6497		4.19	-25.7238
4.195	0.00290495		4.195	5.5146		4.195	5.5277			4.195	1.4285		4.195	31.5421		4.195	-26.779
4.2	0.00290841		4.2	5.4775		4.2	5.5705			4.2	1.47069		4.2	31.3855		4.2	-27.7931
4.205	0.00291188		4.205	5.4386		4.205	5.6136			4.205	1.5185		4.205	31.1983		4.205	-28.7961
4.21	0.00291534		4.21	5.3997		4.21	5.6567			4.21	1.57336		4.21	31.0036		4.21	-29.8152
4.215	0.0029188		4.215	5.3627		4.215	5.6995			4.215	1.63593		4.215	30.8263		4.215	-30.8712
4.22	0.00292226		4.22	5.3293		4.22	5.7419			4.22	1.70622		4.22	30.6906		4.22	-31.9771
4.225	0.00292573		4.225	5.3011		4.225	5.7837			4.225	1.78372		4.225	30.6167		4.225	-33.1367
4.23	0.00292919		4.23	5.2787		4.23	5.8247			4.23	1.86768		4.23	30.6186		4.23	-34.3459
4.235	0.00293265		4.235	5.2628		4.235	5.865			4.235	1.95729		4.235	30.7026		4.235	-35.5937
4.24	0.00293611		4.24	5.2532		4.24	5.9047			4.24	2.05192		4.24	30.8666		4.24	-36.8647
4.245	0.00293958		4.245	5.2494		4.245	5.9438			4.245	2.15126		4.245	31.1002		4.245	-38.1422
4.25	0.00294304		4.25	5.2505		4.25	5.9825			4.25	2.25538		4.25	31.3859		4.25	-39.4095
4.255	0.0029465		4.255	5.2554		4.255	6.0209			4.255	2.36468		4.255	31.7012		4.255	-40.653
4.26	0.00294996		4.26	5.2628		4.26	6.0589			4.26	2.47978		4.26	32.0204		4.26	-41.8619
4.265	0.00295343		4.265	5.2716		4.265	6.0966			4.265	2.60129		4.265	32.3179		4.265	-43.029
4.27	0.00295689		4.27	5.2808		4.27	6.1337			4.27	2.72954		4.27	32.5705		4.27	-44.1491
4.275	0.00296035		4.275	5.2899		4.275	6.1699			4.275	2.86435		4.275	32.7597		4.275	-45.2173
4.28	0.00296381		4.28	5.2986		4.28	6.2047			4.28	3.00471		4.28	32.8734		4.28	-46.2271
4.285	0.00296727		4.285	5.3072		4.285	6.2375			4.285	3.14866		4.285	32.9073		4.285	-47.1682
4.29	0.00297074		4.29	5.3165		4.29	6.2679			4.29	3.29313		4.29	32.8645		4.29	-48.0248
4.295	0.0029742		4.295	5.3274		4.295	6.2951			4.295	3.43398		4.295	32.7555		4.295	-48.7749
4.3	0.00297766		4.3	5.3413		4.3	6.3185			4.3	3.5661		4.3	32.5968		4.3	-49.3904
4.305	0.00298112		4.305	5.3598		4.305	6.3375			4.305	3.68359		4.305	32.4086		4.305	-49.8386
4.31	0.00298459		4.31	5.3843		4.31	6.3519			4.31	3.78013		4.31	32.2135		4.31	-50.0837
4.315	0.00298805		4.315	5.416		4.315	6.3615			4.315	3.84926		4.315	32.0335		4.315	-50.0901
4.32	0.00299151		4.32	5.4559		4.32	6.3663			4.32	3.88485		4.32	31.8879		4.32	-49.8251
4.325	0.00299497		4.325	5.5045		4.325	6.3665			4.325	3.88149		4.325	31.7918		4.325	-49.2617
4.33	0.00299844		4.33	5.5616		4.33	6.3629			4.33	3.83492		4.33	31.7547		4.33	-48.382
4.335	0.0030019		4.335	5.6269		4.335	6.3562			4.335	3.74236		4.335	31.7791		4.335	-47.1785
4.34	0.00300536		4.34	5.6993		4.34	6.3475			4.34	3.60286		4.34	31.8612		4.34	-45.6564
4.345	0.00300882		4.345	5.7776		4.345	6.3379			4.345	3.41754		4.345	31.9908		4.345	-43.8334
4.35	0.00301229		4.35	5.8603		4.35	6.3288			4.35	3.18972		4.35	32.1524		4.35	-41.7398
4.355	0.00301575		4.355	5.9458		4.355	6.3215			4.355	2.92491		4.355	32.3265		4.355	-39.4171
4.36	0.00301921		4.36	6.0325		4.36	6.3171			4.36	2.63075		4.36	32.4909		4.36	-36.9156
4.365	0.00302267		4.365	6.1192		4.365	6.3168			4.365	2.31666		4.365	32.6231		4.365	-34.2911
4.37	0.00302614		4.37	6.2046		4.37	6.3214			4.37	1.99348		4.37	32.701		4.37	-31.6019
4.375	0.0030296		4.375	6.2878		4.375	6.3315			4.375	1.67288		4.375	32.7052		4.375	-28.9038
4.38	0.00303306		4.38	6.3683		4.38	6.3475			4.38	1.36665		4.38	32.6203		4.38	-26.2471
4.385	0.00303652		4.385	6.4454		4.385	6.3694			4.385	1.08599		4.385	32.4353		4.385	-23.6728
4.39	0.00303999		4.39	6.5188		4.39	6.397			4.39	0.840699		4.39	32.1452		4.39	-21.2107
4.395	0.00304345		4.395	6.5881		4.395	6.4298			4.395	0.638507		4.395	31.7508		4.395	-18.8784
4.4	0.00304691		4.4	6.6526		4.4	6.4674			4.4	0.484482		4.4	31.2589		4.4	-16.6823
4.405	0.00305037		4.405	6.7117		4.405	6.5088			4.405	0.380668		4.405	30.6817		4.405	-14.6188
4.41	0.00305383		4.41	6.7644		4.41	6.5535			4.41	0.325988		4.41	30.0365		4.41	-12.6782
4.415	0.0030573		4.415	6.8097		4.415	6.6004			4.415	0.316415		4.415	29.3445		4.415	-10.8474
4.42	0.00306076		4.42	6.8465		4.42	6.6488			4.42	0.34545		4.42	28.6296		4.42	-9.11341
4.425	0.00306422		4.425	6.8737		4.425	6.6978			4.425	0.404822		4.425	27.9179		4.425	-7.46576
4.43	0.00306768		4.43	6.8902		4.43	6.7466			4.43	0.485388		4.43	27.2358		4.43	-5.89786
4.435	0.00307115		4.435	6.8956		4.435	6.7943			4.435	0.578085		4.435	26.6093		4.435	-4.40735
4.44	0.00307461		4.44	6.8894		4.44	6.8403			4.44	0.674875		4.44	26.0631		4.44	-2.99539
4.445	0.00307807		4.445	6.8722		4.445	6.8838			4.445	0.769524		4.445	25.6199		4.445	-1.66555
4.45	0.00308153		4.45	6.8449		4.45	6.9243			4.45	0.858168		4.45	25.2993		4.45	-0.422559
4.455	0.003085		4.455	6.8091		4.455	6.9609			4.455	0.939554		4.455	25.1172		4.455	0.728351
4.46	0.00308846		4.46	6.767		4.46	6.9933			4.46	1.01496		4.46	25.0853		4.46	1.78137
4.465	0.00309192		4.465	6.7212		4.465	7.0209			4.465	1.08779		4.465	25.2101		4.465	2.72917
4.47	0.00309538		4.47	6.6747		4.47	7.043			4.47	1.1629		4.47	25.4919		4.47	3.56146
4.475	0.00309885		4.475	6.6305		4.475	7.0592			4.475	1.2457		4.475	25.9249		4.475	4.26325
4.48	0.00310231		4.48	6.5916		4.48	7.0689			4.48	1.34125		4.48	26.496		4.48	4.81379
4.485	0.00310577		4.485	6.5606		4.485	7.0718			4.485	1.45326		4.485	27.1851		4.485	5.1864
4.49	0.00310923		4.49	6.5395		4.49	7.0674			4.49	1.58339		4.49	27.9652		4.49	5.34975
4.495	0.0031127		4.495	6.5296		4.495	7.0555			4.495	1.73061		4.495	28.8037		4.495	5.27074
4.5	0.00311616		4.5	6.5314		4.5	7.036			4.5	1.89101		4.5	29.6639		4.5	4.91868
4.505	0.00311962		4.505	6.5445		4.505	7.0091			4.505	2.05785		4.505	30.5069		4.505	4.27037
4.51	0.00312308		4.51	6.5674		4.51	6.9752			4.51	2.22202		4.51	31.2938		4.51	3.31533
4.515	0.00312655		4.515	6.5982		4.515	6.9349			4.515	2.3727		4.515	31.989		4.515	2.06048
4.52	0.00313001		4.52	6.6342		4.52	6.8894			4.52	2.49834		4.52	32.5619		4.52	0.53335
4.525	0.00313347		4.525	6.6723		4.525	6.8397			4.525	2.58773		4.525	32.9893		4.525	-1.21652
4.53	0.00313693		4.53	6.7094		4.53	6.7873			4.53	2.63107		4.53	33.2566		4.53	-3.11849
4.535	0.00314039		4.535	6.7423		4.535	6.7337			4.535	2.62095		4.535	33.3586		4.535	-5.08402
4.54	0.00314386		4.54	6.7682		4.54	6.6802			4.54	2.5532		4.54	33.2989		4.54	-7.01198
4.545	0.00314732		4.545	6.7849		4.545	6.6283			4.545	2.42731		4.545	33.0889		4.545	-8.79555
4.55	0.00315078		4.55	6.7907		4.55	6.579			4.55	2.24667		4.55	32.7465		4.55	-10.3301
4.555	0.00315424		4.555	6.7844		4.555	6.533			4.555	2.01839		4.555	32.2932		4.555	-11.5217
4.56	0.00315771		4.56	6.7657		4.56	6.4909			4.56	1.75275		4.56	31.7525		4.56	-12.2943
4.565	0.00316117		4.565	6.7344		4.565	6.4527			4.565	1.46243		4.565	31.1475		4.565	-12.5974
4.57	0.00316463		4.57	6.6911		4.57	6.4182			4.57	1.16156		4.57	30.4994		4.57	-12.4106
4.575	0.00316809		4.575	6.6364		4.575	6.3868			4.575	0.864539		4.575	29.826		4.575	-11.7465
4.58	0.00317156		4.58	6.5714		4.58	6.3578			4.58	0.585052		4.58	29.1417		4.58	-10.6519
4.585	0.00317502		4.585	6.4969		4.585	6.3301			4.585	0.335014		4.585	28.4573		4.585	-9.20567
4.59	0.00317848		4.59	6.4142		4.59	6.303			4.59	0.123797		4.59	27.7808		4.59	-7.51434
4.595	0.00318194		4.595	6.3243		4.595	6.2753			4.595	-0.0423351		4.595	27.1181		4.595	-5.70588
4.6	0.00318541		4.6	6.2286		4.6	6.2464			4.6	-0.160505		4.6	26.4744		4.6	-3.92134
4.605	0.00318887		4.605	6.1284		4.605	6.2156			4.605	-0.231221		4.605	25.8548		4.605	-2.30539
4.61	0.00319233		4.61	6.0255		4.61	6.1825			4.61	-0.258117		4.61	25.2648		4.61	-0.996459
4.615	0.00319579		4.615	5.9218		4.615	6.1469			4.615	-0.247477		4.615	24.7109		4.615	-0.116974
4.62	0.00319926		4.62	5.8192		4.62	6.1089			4.62	-0.207593		4.62	24.2003		4.62	0.235242
4.625	0.00320272		4.625	5.7201		4.625	6.069			4.625	-0.14804		4.625	23.7402		4.625	-0.00608758
4.63	0.00320618		4.63	5.6268		4.63	6.0276			4.63	-0.0789111		4.63	23.337		4.63	-0.871057
4.635	0.00320964		4.635	5.5413		4.635	5.9856			4.635	-0.0100851		4.635	22.9956		4.635	-2.35157
4.64	0.00321311		4.64	5.4658		4.64	5.9439			4.64	0.0494263		4.64	22.7186		4.64	-4.40214
4.645	0.00321657		4.645	5.4015		4.645	5.9034			4.645	0.0920182		4.645	22.5054		4.645	-6.94326
4.65	0.00322003		4.65	5.3495		4.65	5.8652			4.65	0.111889		4.65	22.3523		4.65	-9.8672
4.655	0.00322349		4.655	5.3101		4.655	5.8301			4.655	0.105286		4.655	22.2521		4.655	-13.0455
4.66	0.00322695		4.66	5.2828		4.66	5.799			4.66	0.0705849		4.66	22.1951		4.66	-16.3373
4.665	0.00323042		4.665	5.2665		4.665	5.7727			4.665	0.00823056		4.665	22.1694		4.665	-19.599
4.67	0.00323388		4.67	5.2596		4.67	5.7514			4.67	-0.0794727		4.67	22.1621		4.67	-22.692
4.675	0.00323734		4.675	5.2599		4.675	5.7356			4.675	-0.188678		4.675	22.1599		4.675	-25.4913
4.68	0.0032408		4.68	5.2651		4.68	5.7253			4.68	-0.314397		4.68	22.1508		4.68	-27.8912
4.685	0.00324427		4.685	5.2726		4.685	5.7202			4.685	-0.450955		4.685	22.1246		4.685	-29.8101
4.69	0.00324773		4.69	5.2802		4.69	5.72			4.69	-0.592437		4.69	22.0735		4.69	-31.1933
4.695	0.00325119		4.695	5.2858		4.695	5.7242			4.695	-0.733117		4.695	21.9932		4.695	-32.013
4.7	0.00325465		4.7	5.2878		4.7	5.7323			4.7	-0.867801		4.7	21.8828		4.7	-32.2676
4.705	0.00325812		4.705	5.2852		4.705	5.7434			4.705	-0.99208		4.705	21.7448		4.705	-31.9786
4.71	0.00326158		4.71	5.2775		4.71	5.757			4.71	-1.10247		4.71	21.5852		4.71	-31.1868
4.715	0.00326504		4.715	5.2651		4.715	5.7723			4.715	-1.19643		4.715	21.4128		4.715	-29.9474
4.72	0.0032685		4.72	5.2486		4.72	5.7886			4.72	-1.27231		4.72	21.2387		4.72	-28.3252
4.725	0.00327197		4.725	5.2295		4.725	5.8053			4.725	-1.3292		4.725	21.0756		4.725	-26.3895
4.73	0.00327543		4.73	5.2094		4.73	5.8218			4.73	-1.36681		4.73	20.9364		4.73	-24.2103
4.735	0.00327889		4.735	5.1903		4.735	5.8376			4.735	-1.38524		4.735	20.8338		4.735	-21.8542
4.74	0.00328235		4.74	5.1743		4.74	5.8524			4.74	-1.38493		4.74	20.7784		4.74	-19.3828
4.745	0.00328582		4.745	5.1634		4.745	5.8658			4.745	-1.36652		4.745	20.7784		4.745	-16.8509
4.75	0.00328928		4.75	5.1594		4.75	5.8776			4.75	-1.33084		4.75	20.8381		4.75	-14.3062
4.755	0.00329274		4.755	5.1636		4.755	5.8877			4.755	-1.27893		4.755	20.9574		4.755	-11.7895
4.76	0.0032962		4.76	5.177		4.76	5.8959			4.76	-1.21208		4.76	21.1312		4.76	-9.33556
4.765	0.00329967		4.765	5.2		4.765	5.9024			4.765	-1.13185		4.765	21.3489		4.765	-6.97404
4.77	0.00330313		4.77	5.2322		4.77	5.9074			4.77	-1.04011		4.77	21.595		4.77	-4.73024
4.775	0.00330659		4.775	5.2729		4.775	5.9111			4.775	-0.938988		4.775	21.8492		4.775	-2.62581
4.78	0.00331005		4.78	5.3205		4.78	5.9138			4.78	-0.830843		4.78	22.0876		4.78	-0.679286
4.785	0.00331351		4.785	5.3733		4.785	5.916			4.785	-0.718145		4.785	22.2841		4.785	1.09363
4.79	0.00331698		4.79	5.4292		4.79	5.918			4.79	-0.603355		4.79	22.4118		4.79	2.67974
4.795	0.00332044		4.795	5.4858		4.795	5.9202			4.795	-0.488782		4.795	22.445		4.795	4.06793
4.8	0.0033239		4.8	5.5409		4.8	5.9228			4.8	-0.376466		4.8	22.3611		4.8	5.24857
4.805	0.00332736		4.805	5.5926		4.805	5.9262			4.805	-0.268083		4.805	22.1424		4.805	6.21267
4.81	0.00333083		4.81	5.6389		4.81	5.9303			4.81	-0.164901		4.81	21.778		4.81	6.95087
4.815	0.00333429		4.815	5.6788		4.815	5.9351			4.815	-0.0677701		4.815	21.2648		4.815	7.45254
4.82	0.00333775		4.82	5.7113		4.82	5.9403			4.82	0.0228275		4.82	20.6084		4.82	7.70506
4.825	0.00334121		4.825	5.7363		4.825	5.9456			4.825	0.106711		4.825	19.8233		4.825	7.69368
4.83	0.00334468		4.83	5.7539		4.83	5.9505			4.83	0.183908		4.83	18.9325		4.83	7.40214
4.835	0.00334814		4.835	5.7649		4.835	5.9544			4.835	0.254567		4.835	17.9665		4.835	6.81411
4.84	0.0033516		4.84	5.7703		4.84	5.9567			4.84	0.318873		4.84	16.9614		4.84	5.91557
4.845	0.00335506		4.845	5.7715		4.845	5.9569			4.845	0.376982		4.845	15.9573		4.845	4.69781
4.85	0.00335853		4.85	5.77		4.85	5.9545			4.85	0.428982		4.85	14.9952		4.85	3.1608
4.855	0.00336199		4.855	5.7674		4.855	5.949			4.855	0.474858		4.855	14.1155		4.855	1.31647
4.86	0.00336545		4.86	5.7654		4.86	5.9403			4.86	0.514485		4.86	13.3548		4.86	-0.808569
4.865	0.00336891		4.865	5.7656		4.865	5.9283			4.865	0.54763		4.865	12.7442		4.865	-3.17149
4.87	0.00337238		4.87	5.7693		4.87	5.9131			4.87	0.573966		4.87	12.3078		4.87	-5.71312
4.875	0.00337584		4.875	5.7778		4.875	5.8951			4.875	0.593117		4.875	12.0611		4.875	-8.35947
4.88	0.0033793		4.88	5.792		4.88	5.8748			4.88	0.604713		4.88	12.0111		4.88	-11.025
4.885	0.00338276		4.885	5.8124		4.885	5.8529			4.885	0.608491		4.885	12.1563		4.885	-13.6175
4.89	0.00338622		4.89	5.8391		4.89	5.8301			4.89	0.604408		4.89	12.4873		4.89	-16.0432
4.895	0.00338969		4.895	5.8718		4.895	5.8072			4.895	0.592778		4.895	12.9882		4.895	-18.2136
4.9	0.00339315		4.9	5.9098		4.9	5.7851			4.9	0.5744		4.9	13.6381		4.9	-20.0502
4.905	0.00339661		4.905	5.9517		4.905	5.7644			4.905	0.550657		4.905	14.4129		4.905	-21.49
4.91	0.00340007		4.91	5.9959		4.91	5.7456			4.91	0.523556		4.91	15.2865		4.91	-22.4881
4.915	0.00340354		4.915	6.0405		4.915	5.7292			4.915	0.495675		4.915	16.2326		4.915	-23.0193
4.92	0.003407		4.92	6.0833		4.92	5.7152			4.92	0.470023		4.92	17.2257		4.92	-23.0778
4.925	0.00341046		4.925	6.122		4.925	5.7036			4.925	0.449793		4.925	18.2422		4.925	-22.6752
4.93	0.00341392		4.93	6.1545		4.93	5.6941			4.93	0.438042		4.93	19.2605		4.93	-21.8375
4.935	0.00341739		4.935	6.1792		4.935	5.6863			4.935	0.43733		4.935	20.2613		4.935	-20.6016
4.94	0.00342085		4.94	6.1945		4.94	5.6794			4.94	0.449372		4.94	21.2278		4.94	-19.0124
4.945	0.00342431		4.945	6.1997		4.945	5.6727			4.945	0.474745		4.945	22.1453		4.945	-17.1199
4.95	0.00342777		4.95	6.1945		4.95	5.6657			4.95	0.512709		4.95	23.0008		4.95	-14.9773
4.955	0.00343124		4.955	6.1793		4.955	5.6576			4.955	0.561161		4.955	23.783		4.955	-12.6406
4.96	0.0034347		4.96	6.155		4.96	5.6479			4.96	0.616746		4.96	24.4817		4.96	-10.1685
4.965	0.00343816		4.965	6.123		4.965	5.6361			4.965	0.675112		4.965	25.0883		4.965	-7.62266
4.97	0.00344162		4.97	6.0851		4.97	5.6222			4.97	0.731273		4.97	25.5948		4.97	-5.06816
4.975	0.00344509		4.975	6.0431		4.975	5.606			4.975	0.780054		4.975	25.9945		4.975	-2.57313
4.98	0.00344855		4.98	5.9991		4.98	5.5878			4.98	0.816545		4.98	26.2818		4.98	-0.207566
4.985	0.00345201		4.985	5.9551		4.985	5.5681			4.985	0.83653		4.985	26.4521		4.985	1.95909
4.99	0.00345547		4.99	5.9129		4.99	5.5472			4.99	0.836841		4.99	26.5023		4.99	3.86144
4.995	0.00345894		4.995	5.8742		4.995	5.5259			4.995	0.815599		4.995	26.4309		4.995	5.44241
5	0.0034624		5	5.8401		5	5.5049			5	0.772338		5	26.2381		5	6.65794
5.005	0.00346586		5.005	5.8117		5.005	5.4848			5.005	0.708		5.005	25.9266		5.005	7.4815
5.01	0.00346932		5.01	5.7896		5.01	5.4664			5.01	0.624819		5.01	25.5015		5.01	7.9076
5.015	0.00347278		5.015	5.7741		5.015	5.4501			5.015	0.526119		5.015	24.971		5.015	7.95411
5.02	0.00347625		5.02	5.7653		5.02	5.4365			5.02	0.416045		5.02	24.3464		5.02	7.66247
5.025	0.00347971		5.025	5.7629		5.025	5.426			5.025	0.299275		5.025	23.6425		5.025	7.09599
5.03	0.00348317		5.03	5.7663		5.03	5.4188			5.03	0.180732		5.03	22.8773		5.03	6.33578
5.035	0.00348663		5.035	5.7749		5.035	5.4152			5.035	0.0653234		5.035	22.0717		5.035	5.47496
5.04	0.0034901		5.04	5.7878		5.04	5.4151			5.04	-0.042274		5.04	21.2487		5.04	4.61123
5.045	0.00349356		5.045	5.8041		5.045	5.4185			5.045	-0.137773		5.045	20.4324		5.045	3.83879
5.05	0.00349702		5.05	5.823		5.05	5.4253			5.05	-0.217387		5.05	19.6466		5.05	3.24017
5.055	0.00350048		5.055	5.8437		5.055	5.4354			5.055	-0.277896		5.055	18.9136		5.055	2.8791
5.06	0.00350395		5.06	5.8654		5.06	5.4484			5.06	-0.316681		5.06	18.2527		5.06	2.79496
5.065	0.00350741		5.065	5.888		5.065	5.4639			5.065	-0.331758		5.065	17.6787		5.065	2.99972
5.07	0.00351087		5.07	5.9113		5.07	5.4816			5.07	-0.321794		5.07	17.201		5.07	3.47765
5.075	0.00351433		5.075	5.9353		5.075	5.501			5.075	-0.286153		5.075	16.8236		5.075	4.18796
5.08	0.0035178		5.08	5.9608		5.08	5.5215			5.08	-0.224935		5.08	16.5444		5.08	5.07002
5.085	0.00352126		5.085	5.9882		5.085	5.5425			5.085	-0.139027		5.085	16.3564		5.085	6.05077
5.09	0.00352472		5.09	6.0187		5.09	5.5635			5.09	-0.0301323		5.09	16.2486		5.09	7.05323
5.095	0.00352818		5.095	6.0531		5.095	5.5838			5.095	0.0992331		5.095	16.2074		5.095	8.0053
5.1	0.00353165		5.1	6.0926		5.1	5.6031			5.1	0.245793		5.1	16.2188		5.1	8.84762
5.105	0.00353511		5.105	6.138		5.105	5.6207			5.105	0.405635		5.105	16.27		5.105	9.53979
5.11	0.00353857		5.11	6.19		5.11	5.6365			5.11	0.574396		5.11	16.3508		5.11	10.0639
5.115	0.00354203		5.115	6.249		5.115	5.6502			5.115	0.747508		5.115	16.4546		5.115	10.4257
5.12	0.0035455		5.12	6.3146		5.12	5.6617			5.12	0.92048		5.12	16.5792		5.12	10.6518
5.125	0.00354896		5.125	6.3863		5.125	5.671			5.125	1.08918		5.125	16.7264		5.125	10.7863
5.13	0.00355242		5.13	6.4628		5.13	5.6783			5.13	1.25009		5.13	16.9009		5.13	10.8833
5.135	0.00355588		5.135	6.5421		5.135	5.6837			5.135	1.40047		5.135	17.109		5.135	11.0008
5.14	0.00355934		5.14	6.6219		5.14	5.6874			5.14	1.53847		5.14	17.357		5.14	11.1926
5.145	0.00356281		5.145	6.6994		5.145	5.6895			5.145	1.66308		5.145	17.6488		5.145	11.5027
5.15	0.00356627		5.15	6.7713		5.15	5.6902			5.15	1.77404		5.15	17.9849		5.15	11.9602
5.155	0.00356973		5.155	6.8345		5.155	5.6897			5.155	1.87161		5.155	18.3608		5.155	12.577
5.16	0.00357319		5.16	6.8859		5.16	5.6879			5.16	1.95633		5.16	18.7665		5.16	13.3469
5.165	0.00357666		5.165	6.9227		5.165	5.6849			5.165	2.02875		5.165	19.1868		5.165	14.247
5.17	0.00358012		5.17	6.9428		5.17	5.6806			5.17	2.08923		5.17	19.6021		5.17	15.2408
5.175	0.00358358		5.175	6.945		5.175	5.6751			5.175	2.13778		5.175	19.9897		5.175	16.2817
5.18	0.00358704		5.18	6.9287		5.18	5.6685			5.18	2.17401		5.18	20.3263		5.18	17.3172
5.185	0.00359051		5.185	6.8947		5.185	5.6609			5.185	2.1972		5.185	20.5898		5.185	18.2929
5.19	0.00359397		5.19	6.8445		5.19	5.6524			5.19	2.20645		5.19	20.7616		5.19	19.1561
5.195	0.00359743		5.195	6.7805		5.195	5.6434			5.195	2.20085		5.195	20.8284		5.195	19.8581
5.2	0.00360089		5.2	6.7061		5.2	5.6343			5.2	2.17973		5.2	20.7837		5.2	20.3567
5.205	0.00360436		5.205	6.6247		5.205	5.6253			5.205	2.14286		5.205	20.6285		5.205	20.6175
5.21	0.00360782		5.21	6.5404		5.21	5.6169			5.21	2.0906		5.21	20.3715		5.21	20.6146
5.215	0.00361128		5.215	6.4568		5.215	5.6095			5.215	2.02393		5.215	20.0286		5.215	20.3316
5.22	0.00361474		5.22	6.3774		5.22	5.6033			5.22	1.94438		5.22	19.6217		5.22	19.7621
5.225	0.00361821		5.225	6.3052		5.225	5.5986			5.225	1.85391		5.225	19.1771		5.225	18.9099
5.23	0.00362167		5.23	6.2422		5.23	5.5953			5.23	1.75469		5.23	18.7238		5.23	17.7894
5.235	0.00362513		5.235	6.1899		5.235	5.5935			5.235	1.64883		5.235	18.2915		5.235	16.4251
5.24	0.00362859		5.24	6.149		5.24	5.593			5.24	1.53816		5.24	17.9089		5.24	14.8516
5.245	0.00363206		5.245	6.1195		5.245	5.5934			5.245	1.42404		5.245	17.6017		5.245	13.1116
5.25	0.00363552		5.25	6.1009		5.25	5.5945			5.25	1.30734		5.25	17.3913		5.25	11.2548
5.255	0.00363898		5.255	6.0921		5.255	5.5958			5.255	1.18838		5.255	17.2943		5.255	9.33482
5.26	0.00364244		5.26	6.0922		5.26	5.597			5.26	1.06716		5.26	17.3212		5.26	7.40678
5.265	0.0036459		5.265	6.1		5.265	5.5977			5.265	0.943526		5.265	17.4768		5.265	5.52432
5.27	0.00364937		5.27	6.1144		5.27	5.5976			5.27	0.817478		5.27	17.7596		5.27	3.73681
5.275	0.00365283		5.275	6.1346		5.275	5.5964			5.275	0.689436		5.275	18.1629		5.275	2.08724
5.28	0.00365629		5.28	6.16		5.28	5.5941			5.28	0.560466		5.28	18.675		5.28	0.610617
5.285	0.00365975		5.285	6.19		5.285	5.5905			5.285	0.432419		5.285	19.2798		5.285	-0.666649
5.29	0.00366322		5.29	6.2244		5.29	5.5857			5.29	0.307943		5.29	19.958		5.29	-1.72667
5.295	0.00366668		5.295	6.263		5.295	5.5799			5.295	0.190355		5.295	20.6881		5.295	-2.55937
5.3	0.00367014		5.3	6.3056		5.3	5.5731			5.3	0.0833882		5.3	21.4473		5.3	-3.16136
5.305	0.0036736		5.305	6.3518		5.305	5.5656			5.305	-0.00916578		5.305	22.2127		5.305	-3.53495
5.31	0.00367707		5.31	6.4013		5.31	5.5576			5.31	-0.0838761		5.31	22.9627		5.31	-3.68727
5.315	0.00368053		5.315	6.4534		5.315	5.5494			5.315	-0.138102		5.315	23.6785		5.315	-3.63006
5.32	0.00368399		5.32	6.5074		5.32	5.5413			5.32	-0.170372		5.32	24.3449		5.32	-3.37998
5.325	0.00368745		5.325	6.5624		5.325	5.5335			5.325	-0.180672		5.325	24.952		5.325	-2.95948
5.33	0.00369092		5.33	6.6173		5.33	5.5263			5.33	-0.170582		5.33	25.496		5.33	-2.39797
5.335	0.00369438		5.335	6.6711		5.335	5.5198			5.335	-0.143252		5.335	25.9798		5.335	-1.73293
5.34	0.00369784		5.34	6.7229		5.34	5.5142			5.34	-0.103215		5.34	26.4134		5.34	-1.01054
5.345	0.0037013		5.345	6.7716		5.345	5.5096			5.345	-0.0560259		5.345	26.8136		5.345	-0.28538
5.35	0.00370477		5.35	6.8166		5.35	5.5062			5.35	-0.00780255		5.35	27.2031		5.35	0.38097
5.355	0.00370823		5.355	6.8572		5.355	5.504			5.355	0.0353196		5.355	27.6091		5.355	0.922725
5.36	0.00371169		5.36	6.8931		5.36	5.5029			5.36	0.0677339		5.36	28.0611		5.36	1.27384
5.365	0.00371515		5.365	6.9241		5.365	5.503			5.365	0.0848624		5.365	28.5889		5.365	1.37288
5.37	0.00371862		5.37	6.9502		5.37	5.504			5.37	0.0835537		5.37	29.2197		5.37	1.16824
5.375	0.00372208		5.375	6.9716		5.375	5.5058			5.375	0.0623371		5.375	29.9755		5.375	0.623098
5.38	0.00372554		5.38	6.9884		5.38	5.5082			5.38	0.0215167		5.38	30.871		5.38	-0.280495
5.385	0.003729		5.385	7.001		5.385	5.5108			5.385	-0.0369002		5.385	31.9112		5.385	-1.53912
5.39	0.00373246		5.39	7.0099		5.39	5.5131			5.39	-0.109419		5.39	33.0904		5.39	-3.12732
5.395	0.00373593		5.395	7.0155		5.395	5.5146			5.395	-0.191389		5.395	34.3917		5.395	-4.99911
5.4	0.00373939		5.4	7.0183		5.4	5.5148			5.4	-0.2774		5.4	35.787		5.4	-7.09133
5.405	0.00374285		5.405	7.0189		5.405	5.5131			5.405	-0.361716		5.405	37.2383		5.405	-9.32867
5.41	0.00374631		5.41	7.0177		5.41	5.5088			5.41	-0.438685		5.41	38.6998		5.41	-11.6296
5.415	0.00374978		5.415	7.0152		5.415	5.5015			5.415	-0.503107		5.415	40.1201		5.415	-13.9127
5.42	0.00375324		5.42	7.012		5.42	5.4906			5.42	-0.550537		5.42	41.4459		5.42	-16.1021
5.425	0.0037567		5.425	7.0081		5.425	5.4761			5.425	-0.577508		5.425	42.625		5.425	-18.1319
5.43	0.00376016		5.43	7.0039		5.43	5.4576			5.43	-0.581681		5.43	43.6099		5.43	-19.9494
5.435	0.00376363		5.435	6.9992		5.435	5.4355			5.435	-0.561919		5.435	44.3609		5.435	-21.5152
5.44	0.00376709		5.44	6.9937		5.44	5.4099			5.44	-0.518306		5.44	44.8486		5.44	-22.8031
5.445	0.00377055		5.445	6.987		5.445	5.3813			5.445	-0.452114		5.445	45.056		5.445	-23.7968
5.45	0.00377401		5.45	6.9783		5.45	5.3504			5.45	-0.365722		5.45	44.9791		5.45	-24.4871
5.455	0.00377748		5.455	6.967		5.455	5.3178			5.455	-0.262492		5.455	44.6266		5.455	-24.8682
5.46	0.00378094		5.46	6.9523		5.46	5.2844			5.46	-0.146606		5.46	44.0195		5.46	-24.9349
5.465	0.0037844		5.465	6.9333		5.465	5.2509			5.465	-0.0228606		5.465	43.1882		5.465	-24.6805
5.47	0.00378786		5.47	6.9096		5.47	5.2178			5.47	0.103591		5.47	42.1707		5.47	-24.0967
5.475	0.00379133		5.475	6.8808		5.475	5.1858			5.475	0.227518		5.475	41.009		5.475	-23.1749
5.48	0.00379479		5.48	6.8469		5.48	5.1553			5.48	0.343926		5.48	39.7471		5.48	-21.9088
5.485	0.00379825		5.485	6.8081		5.485	5.1264			5.485	0.448369		5.485	38.4276		5.485	-20.2983
5.49	0.00380171		5.49	6.7652		5.49	5.0993			5.49	0.537238		5.49	37.0901		5.49	-18.3531
5.495	0.00380518		5.495	6.7189		5.495	5.0739			5.495	0.608004		5.495	35.7697		5.495	-16.0966
5.5	0.00380864		5.5	6.6702		5.5	5.0502			5.5	0.659376		5.5	34.4965		5.5	-13.5676
5.505	0.0038121		5.505	6.6204		5.505	5.0277			5.505	0.691366		5.505	33.2952		5.505	-10.8215
5.51	0.00381556		5.51	6.5705		5.51	5.0063			5.51	0.705231		5.51	32.1858		5.51	-7.92881
5.515	0.00381902		5.515	6.5217		5.515	4.9855			5.515	0.703318		5.515	31.184		5.515	-4.97168
5.52	0.00382249		5.52	6.4752		5.52	4.9651			5.52	0.688803		5.52	30.3024		5.52	-2.03949
5.525	0.00382595		5.525	6.4317		5.525	4.9448			5.525	0.665363		5.525	29.5508		5.525	0.777096
5.53	0.00382941		5.53	6.392		5.53	4.9242			5.53	0.636823		5.53	28.9372		5.53	3.39224
5.535	0.00383287		5.535	6.3567		5.535	4.9031			5.535	0.606807		5.535	28.4675		5.535	5.73075
5.54	0.00383634		5.54	6.3262		5.54	4.8814			5.54	0.57844		5.54	28.1456		5.54	7.73293
5.545	0.0038398		5.545	6.3008		5.545	4.8589			5.545	0.554134		5.545	27.9731		5.545	9.35808
5.55	0.00384326		5.55	6.2805		5.55	4.8355			5.55	0.535475		5.55	27.949		5.55	10.5863
5.555	0.00384672		5.555	6.2653		5.555	4.8113			5.555	0.523213		5.555	28.0686		5.555	11.4188
5.56	0.00385019		5.56	6.2549		5.56	4.7864			5.56	0.517355		5.56	28.3231		5.56	11.876
5.565	0.00385365		5.565	6.249		5.565	4.7609			5.565	0.517327		5.565	28.6994		5.565	11.9952
5.57	0.00385711		5.57	6.2471		5.57	4.735			5.57	0.522183		5.57	29.1799		5.57	11.8264
5.575	0.00386057		5.575	6.2483		5.575	4.7091			5.575	0.530818		5.575	29.7424		5.575	11.4279
5.58	0.00386404		5.58	6.2518		5.58	4.6835			5.58	0.542162		5.58	30.361		5.58	10.8612
5.585	0.0038675		5.585	6.2569		5.585	4.6587			5.585	0.555313		5.585	31.0067		5.585	10.1866
5.59	0.00387096		5.59	6.2623		5.59	4.635			5.59	0.569613		5.59	31.6488		5.59	9.45829
5.595	0.00387442		5.595	6.2672		5.595	4.613			5.595	0.584646		5.595	32.2565		5.595	8.72055
5.6	0.00387789		5.6	6.2707		5.6	4.5931			5.6	0.600184		5.6	32.7999		5.6	8.00504
5.605	0.00388135		5.605	6.2718		5.605	4.5756			5.605	0.61608		5.605	33.2523		5.605	7.3289
5.61	0.00388481		5.61	6.27		5.61	4.5608			5.61	0.632163		5.61	33.5914		5.61	6.69435
5.615	0.00388827		5.615	6.2648		5.615	4.5489			5.615	0.648129		5.615	33.8002		5.615	6.08964
5.62	0.00389174		5.62	6.256		5.62	4.5401			5.62	0.663484		5.62	33.8681		5.62	5.49141
5.625	0.0038952		5.625	6.2437		5.625	4.5343			5.625	0.677537		5.625	33.7909		5.625	4.86817
5.63	0.00389866		5.63	6.2279		5.63	4.5313			5.63	0.689453		5.63	33.5708		5.63	4.18474
5.635	0.00390212		5.635	6.209		5.635	4.5308			5.635	0.69837		5.635	33.2158		5.635	3.40707
5.64	0.00390558		5.64	6.1875		5.64	4.5325			5.64	0.703549		5.64	32.7384		5.64	2.507
5.645	0.00390905		5.645	6.1639		5.645	4.5358			5.645	0.704551		5.645	32.1552		5.645	1.46651
5.65	0.00391251		5.65	6.1389		5.65	4.5402			5.65	0.701391		5.65	31.4854		5.65	0.280882
5.655	0.00391597		5.655	6.1131		5.655	4.5452			5.655	0.694658		5.655	30.7499		5.655	-1.03954
5.66	0.00391943		5.66	6.0872		5.66	4.55			5.66	0.685568		5.66	29.9707		5.66	-2.46923
5.665	0.0039229		5.665	6.0622		5.665	4.5543			5.665	0.675933		5.665	29.1706		5.665	-3.96901
5.67	0.00392636		5.67	6.0389		5.67	4.5576			5.67	0.668057		5.67	28.3725		5.67	-5.48906
5.675	0.00392982		5.675	6.0187		5.675	4.5596			5.675	0.664551		5.675	27.5995		5.675	-6.97317
5.68	0.00393328		5.68	6.0026		5.68	4.5601			5.68	0.668097		5.68	26.8746		5.68	-8.36362
5.685	0.00393675		5.685	5.9922		5.685	4.559			5.685	0.681194		5.685	26.2202		5.685	-9.60643
5.69	0.00394021		5.69	5.9888		5.69	4.5564			5.69	0.705899		5.69	25.658		5.69	-10.6562
5.695	0.00394367		5.695	5.9938		5.695	4.5526			5.695	0.743621		5.695	25.2078		5.695	-11.4803
5.7	0.00394713		5.7	6.0084		5.7	4.5477			5.7	0.794962		5.7	24.8868		5.7	-12.0616
5.705	0.0039506		5.705	6.0333		5.705	4.542			5.705	0.859642		5.705	24.7086		5.705	-12.4007
5.71	0.00395406		5.71	6.0688		5.71	4.5359			5.71	0.936516		5.71	24.6819		5.71	-12.5152
5.715	0.00395752		5.715	6.1147		5.715	4.5296			5.715	1.02366		5.715	24.8097		5.715	-12.4392
5.72	0.00396098		5.72	6.1698		5.72	4.5236			5.72	1.11852		5.72	25.0884		5.72	-12.2202
5.725	0.00396445		5.725	6.2326		5.725	4.518			5.725	1.21816		5.725	25.5075		5.725	-11.9158
5.73	0.00396791		5.73	6.3008		5.73	4.5131			5.73	1.31945		5.73	26.0496		5.73	-11.5892
5.735	0.00397137		5.735	6.3716		5.735	4.509			5.735	1.41934		5.735	26.6907		5.735	-11.3049
5.74	0.00397483		5.74	6.442		5.74	4.5058			5.74	1.51505		5.74	27.4013		5.74	-11.1236
5.745	0.0039783		5.745	6.5088		5.745	4.5034			5.745	1.60426		5.745	28.1477		5.745	-11.0987
5.75	0.00398176		5.75	6.5693		5.75	4.5018			5.75	1.68524		5.75	28.894		5.75	-11.2721
5.755	0.00398522		5.755	6.6209		5.755	4.5007			5.755	1.75685		5.755	29.6038		5.755	-11.6721
5.76	0.00398868		5.76	6.6619		5.76	4.4998			5.76	1.81858		5.76	30.243		5.76	-12.3115
5.765	0.00399214		5.765	6.6911		5.765	4.499			5.765	1.87038		5.765	30.7818		5.765	-13.1873
5.77	0.00399561		5.77	6.7086		5.77	4.4976			5.77	1.91258		5.77	31.1967		5.77	-14.2812
5.775	0.00399907		5.775	6.7149		5.775	4.4955			5.775	1.94566		5.775	31.4723		5.775	-15.5614
5.78	0.00400253		5.78	6.7116		5.78	4.4921			5.78	1.97006		5.78	31.6021		5.78	-16.985
5.785	0.00400599		5.785	6.7006		5.785	4.4873			5.785	1.98601		5.785	31.5892		5.785	-18.5011
5.79	0.00400946		5.79	6.6846		5.79	4.4808			5.79	1.9934		5.79	31.4456		5.79	-20.0545
5.795	0.00401292		5.795	6.6662		5.795	4.4725			5.795	1.9917		5.795	31.191		5.795	-21.5892
5.8	0.00401638		5.8	6.6483		5.8	4.4626			5.8	1.97998		5.8	30.8512		5.8	-23.0517
5.805	0.00401984		5.805	6.6332		5.805	4.4511			5.805	1.957		5.805	30.4554		5.805	-24.3941
5.81	0.00402331		5.81	6.6232		5.81	4.4383			5.81	1.92137		5.81	30.0341		5.81	-25.5764
5.815	0.00402677		5.815	6.6199		5.815	4.4245			5.815	1.87174		5.815	29.6166		5.815	-26.5685
5.82	0.00403023		5.82	6.6244		5.82	4.4102			5.82	1.80704		5.82	29.2285		5.82	-27.3507
5.825	0.00403369		5.825	6.6371		5.825	4.3956			5.825	1.72665		5.825	28.8907		5.825	-27.9141
5.83	0.00403716		5.83	6.658		5.83	4.3811			5.83	1.63058		5.83	28.6182		5.83	-28.2605
5.835	0.00404062		5.835	6.6865		5.835	4.3669			5.835	1.51952		5.835	28.4198		5.835	-28.4008
5.84	0.00404408		5.84	6.7217		5.84	4.353			5.84	1.39484		5.84	28.2985		5.84	-28.3543
5.845	0.00404754		5.845	6.7621		5.845	4.3396			5.845	1.25854		5.845	28.2523		5.845	-28.1466
5.85	0.00405101		5.85	6.8064		5.85	4.3266			5.85	1.11309		5.85	28.2752		5.85	-27.8081
5.855	0.00405447		5.855	6.8529		5.855	4.3139			5.855	0.961287		5.855	28.3583		5.855	-27.3722
5.86	0.00405793		5.86	6.9002		5.86	4.3014			5.86	0.806051		5.86	28.4906		5.86	-26.8732
5.865	0.00406139		5.865	6.9468		5.865	4.2891			5.865	0.650247		5.865	28.6601		5.865	-26.3448
5.87	0.00406485		5.87	6.9913		5.87	4.2768			5.87	0.496545		5.87	28.8538		5.87	-25.8186
5.875	0.00406832		5.875	7.0327		5.875	4.2647			5.875	0.347292		5.875	29.0584		5.875	-25.3222
5.88	0.00407178		5.88	7.07		5.88	4.2529			5.88	0.20443		5.88	29.2599		5.88	-24.878
5.885	0.00407524		5.885	7.1024		5.885	4.2413			5.885	0.0694401		5.885	29.4446		5.885	-24.5023
5.89	0.0040787		5.89	7.1292		5.89	4.2303			5.89	-0.0566833		5.89	29.5987		5.89	-24.2043
5.895	0.00408217		5.895	7.15		5.895	4.2199			5.895	-0.173439		5.895	29.7096		5.895	-23.9858
5.9	0.00408563		5.9	7.1646		5.9	4.2102			5.9	-0.280801		5.9	29.7662		5.9	-23.8412
5.905	0.00408909		5.905	7.1729		5.905	4.2012			5.905	-0.379177		5.905	29.7603		5.905	-23.7581
5.91	0.00409255		5.91	7.175		5.91	4.1929			5.91	-0.469338		5.91	29.6877		5.91	-23.7182
5.915	0.00409602		5.915	7.1713		5.915	4.185			5.915	-0.552324		5.915	29.549		5.915	-23.6992
5.92	0.00409948		5.92	7.1624		5.92	4.1773			5.92	-0.62931		5.92	29.3502		5.92	-23.6763
5.925	0.00410294		5.925	7.149		5.925	4.1694			5.925	-0.701467		5.925	29.1028		5.925	-23.625
5.93	0.0041064		5.93	7.1322		5.93	4.1608			5.93	-0.769811		5.93	28.8231		5.93	-23.523
5.935	0.00410987		5.935	7.1131		5.935	4.1512			5.935	-0.83506		5.935	28.5312		5.935	-23.3528
5.94	0.00411333		5.94	7.0929		5.94	4.1401			5.94	-0.897543		5.94	28.2487		5.94	-23.103
5.945	0.00411679		5.945	7.0727		5.945	4.1273			5.945	-0.957148		5.945	27.9973		5.945	-22.7702
5.95	0.00412025		5.95	7.0534		5.95	4.1127			5.95	-1.01334		5.95	27.7964		5.95	-22.3594
5.955	0.00412372		5.955	7.0357		5.955	4.096			5.955	-1.06528		5.955	27.6611		5.955	-21.8833
5.96	0.00412718		5.96	7.02		5.96	4.0776			5.96	-1.11191		5.96	27.6008		5.96	-21.362
5.965	0.00413064		5.965	7.0062		5.965	4.0577			5.965	-1.15222		5.965	27.6188		5.965	-20.8206
5.97	0.0041341		5.97	6.9939		5.97	4.0365			5.97	-1.18542		5.97	27.7118		5.97	-20.2873
5.975	0.00413757		5.975	6.9824		5.975	4.0146			5.975	-1.21112		5.975	27.871		5.975	-19.7904
5.98	0.00414103		5.98	6.971		5.98	3.9923			5.98	-1.22948		5.98	28.0834		5.98	-19.3557
5.985	0.00414449		5.985	6.9587		5.985	3.9703			5.985	-1.2413		5.985	28.3331		5.985	-19.0045
5.99	0.00414795		5.99	6.9448		5.99	3.9489			5.99	-1.24795		5.99	28.6034		5.99	-18.751
5.995	0.00415141		5.995	6.9287		5.995	3.9285			5.995	-1.25133		5.995	28.8785		5.995	-18.6019
6	0.00415488		6	6.91		6	3.9092			6	-1.25364		6	29.1451		6	-18.5559
6.005	0.00415834		6.005	6.889		6.005	3.8915			6.005	-1.25711		6.005	29.393		6.005	-18.6042
6.01	0.0041618		6.01	6.8661		6.01	3.8752			6.01	-1.26375		6.01	29.6165		6.01	-18.7324
6.015	0.00416526		6.015	6.8421		6.015	3.8605			6.015	-1.27503		6.015	29.8139		6.015	-18.9221
6.02	0.00416873		6.02	6.8178		6.02	3.8473			6.02	-1.29163		6.02	29.9876		6.02	-19.1538
6.025	0.00417219		6.025	6.7945		6.025	3.8356			6.025	-1.31327		6.025	30.1431		6.025	-19.409
6.03	0.00417565		6.03	6.7732		6.03	3.8252			6.03	-1.33859		6.03	30.2887		6.03	-19.6725
6.035	0.00417911		6.035	6.7549		6.035	3.8161			6.035	-1.36526		6.035	30.434		6.035	-19.934
6.04	0.00418258		6.04	6.7402		6.04	3.8081			6.04	-1.39005		6.04	30.5886		6.04	-20.1891
6.045	0.00418604		6.045	6.7296		6.045	3.8012			6.045	-1.40918		6.045	30.7617		6.045	-20.4392
6.05	0.0041895		6.05	6.7232		6.05	3.7954			6.05	-1.41868		6.05	30.9604		6.05	-20.6912
6.055	0.00419296		6.055	6.7208		6.055	3.7905			6.055	-1.41477		6.055	31.1897		6.055	-20.9558
6.06	0.00419643		6.06	6.7222		6.06	3.7864			6.06	-1.39434		6.06	31.4519		6.06	-21.2461
6.065	0.00419989		6.065	6.7268		6.065	3.783			6.065	-1.35531		6.065	31.746		6.065	-21.5753
6.07	0.00420335		6.07	6.7341		6.07	3.7803			6.07	-1.29693		6.07	32.0689		6.07	-21.9549
6.075	0.00420681		6.075	6.7436		6.075	3.7781			6.075	-1.21991		6.075	32.4151		6.075	-22.3927
6.08	0.00421028		6.08	6.7549		6.08	3.7762			6.08	-1.12647		6.08	32.7775		6.08	-22.8917
6.085	0.00421374		6.085	6.7676		6.085	3.7744			6.085	-1.02015		6.085	33.1482		6.085	-23.4492
6.09	0.0042172		6.09	6.7816		6.09	3.7727			6.09	-0.905508		6.09	33.5192		6.09	-24.0564
6.095	0.00422066		6.095	6.7968		6.095	3.7708			6.095	-0.787723		6.095	33.8828		6.095	-24.6988
6.1	0.00422413		6.1	6.8132		6.1	3.7685			6.1	-0.672142		6.1	34.2325		6.1	-25.3571
6.105	0.00422759		6.105	6.8309		6.105	3.7659			6.105	-0.563813		6.105	34.563		6.105	-26.0079
6.11	0.00423105		6.11	6.8498		6.11	3.7626			6.11	-0.46708		6.11	34.8711		6.11	-26.6257
6.115	0.00423451		6.115	6.87		6.115	3.7588			6.115	-0.385284		6.115	35.1556		6.115	-27.1834
6.12	0.00423797		6.12	6.8915		6.12	3.7543			6.12	-0.320592		6.12	35.4179		6.12	-27.6542
6.125	0.00424144		6.125	6.9141		6.125	3.7492			6.125	-0.273964		6.125	35.6621		6.125	-28.0122
6.13	0.0042449		6.13	6.9375		6.13	3.7436			6.13	-0.245257		6.13	35.895		6.13	-28.2333
6.135	0.00424836		6.135	6.9616		6.135	3.7375			6.135	-0.233422		6.135	36.1264		6.135	-28.2958
6.14	0.00425182		6.14	6.986		6.14	3.7311			6.14	-0.236771		6.14	36.368		6.14	-28.1809
6.145	0.00425529		6.145	7.0106		6.145	3.7244			6.145	-0.253257		6.145	36.6335		6.145	-27.873
6.15	0.00425875		6.15	7.0348		6.15	3.7176			6.15	-0.280729		6.15	36.9366		6.15	-27.3605
6.155	0.00426221		6.155	7.0585		6.155	3.7107			6.155	-0.317137		6.155	37.2901		6.155	-26.6361
6.16	0.00426567		6.16	7.0813		6.16	3.7039			6.16	-0.360651		6.16	37.7042		6.16	-25.6978
6.165	0.00426914		6.165	7.103		6.165	3.6972			6.165	-0.40972		6.165	38.1847		6.165	-24.5498
6.17	0.0042726		6.17	7.1232		6.17	3.6907			6.17	-0.463063		6.17	38.7322		6.17	-23.2028
6.175	0.00427606		6.175	7.1419		6.175	3.6846			6.175	-0.519622		6.175	39.3411		6.175	-21.675
6.18	0.00427952		6.18	7.159		6.18	3.6787			6.18	-0.578513		6.18	40.0002		6.18	-19.9918
6.185	0.00428299		6.185	7.1745		6.185	3.6733			6.185	-0.638992		6.185	40.693		6.185	-18.1854
6.19	0.00428645		6.19	7.1889		6.19	3.6685			6.19	-0.700453		6.19	41.3997		6.19	-16.2932
6.195	0.00428991		6.195	7.2026		6.195	3.6642			6.195	-0.76246		6.195	42.0995		6.195	-14.3564
6.2	0.00429337		6.2	7.2164		6.2	3.6605			6.2	-0.824809		6.2	42.7728		6.2	-12.4176
6.205	0.00429684		6.205	7.2314		6.205	3.6577			6.205	-0.887586		6.205	43.4035		6.205	-10.5181
6.21	0.0043003		6.21	7.2488		6.21	3.6558			6.21	-0.951205		6.21	43.9816		6.21	-8.69594
6.215	0.00430376		6.215	7.2699		6.215	3.6548			6.215	-1.0164		6.215	44.5034		6.215	-6.98347
6.22	0.00430722		6.22	7.2962		6.22	3.6549			6.22	-1.08413		6.22	44.9728		6.22	-5.40634
6.225	0.00431069		6.225	7.329		6.225	3.656			6.225	-1.15543		6.225	45.3999		6.225	-3.98268
6.23	0.00431415		6.23	7.3694		6.23	3.6582			6.23	-1.23123		6.23	45.8002		6.23	-2.72317
6.235	0.00431761		6.235	7.4183		6.235	3.6614			6.235	-1.31205		6.235	46.1922		6.235	-1.63177
6.24	0.00432107		6.24	7.4761		6.24	3.6656			6.24	-1.39781		6.24	46.5953		6.24	-0.706755
6.245	0.00432453		6.245	7.543		6.245	3.6706			6.245	-1.48759		6.245	47.0273		6.245	0.0580159
6.25	0.004328		6.25	7.6185		6.25	3.6765			6.25	-1.57953		6.25	47.5025		6.25	0.671905
6.255	0.00433146		6.255	7.702		6.255	3.683			6.255	-1.67081		6.255	48.0301		6.255	1.14653
6.26	0.00433492		6.26	7.7924		6.26	3.6903			6.26	-1.75771		6.26	48.6132		6.26	1.49505
6.265	0.00433838		6.265	7.8883		6.265	3.6981			6.265	-1.83583		6.265	49.2488		6.265	1.73174
6.27	0.00434185		6.27	7.9882		6.27	3.7066			6.27	-1.90034		6.27	49.9276		6.27	1.87164
6.275	0.00434531		6.275	8.0903		6.275	3.7157			6.275	-1.94637		6.275	50.6356		6.275	1.93024
6.28	0.00434877		6.28	8.1929		6.28	3.7254			6.28	-1.96928		6.28	51.3546		6.28	1.923
6.285	0.00435223		6.285	8.2943		6.285	3.7359			6.285	-1.96508		6.285	52.0642		6.285	1.86457
6.29	0.0043557		6.29	8.3929		6.29	3.7472			6.29	-1.9307		6.29	52.7426		6.29	1.76784
6.295	0.00435916		6.295	8.4871		6.295	3.7592			6.295	-1.86419		6.295	53.3686		6.295	1.64267
6.3	0.00436262		6.3	8.5754		6.3	3.7719			6.3	-1.76496		6.3	53.9225		6.3	1.49481
6.305	0.00436608		6.305	8.6565		6.305	3.7851			6.305	-1.6338		6.305	54.3871		6.305	1.32483
6.31	0.00436955		6.31	8.7294		6.31	3.7988			6.31	-1.47289		6.31	54.7487		6.31	1.12768
6.315	0.00437301		6.315	8.7931		6.315	3.8126			6.315	-1.28577		6.315	54.9974		6.315	0.892781
6.32	0.00437647		6.32	8.8468		6.32	3.8262			6.32	-1.0772		6.32	55.1278		6.32	0.604892
6.325	0.00437993		6.325	8.8901		6.325	3.8392			6.325	-0.852932		6.325	55.1386		6.325	0.24571
6.33	0.0043834		6.33	8.9229		6.33	3.8513			6.33	-0.61955		6.33	55.0336		6.33	-0.20395
6.335	0.00438686		6.335	8.9453		6.335	3.8621			6.335	-0.38415		6.335	54.8206		6.335	-0.76161
6.34	0.00439032		6.34	8.9579		6.34	3.8713			6.34	-0.154068		6.34	54.512		6.34	-1.44054
6.345	0.00439378		6.345	8.9614		6.345	3.8785			6.345	0.0634317		6.345	54.1243		6.345	-2.24748
6.35	0.00439725		6.35	8.9571		6.35	3.8835			6.35	0.261474		6.35	53.6772		6.35	-3.18089
6.355	0.00440071		6.355	8.9463		6.355	3.8863			6.355	0.433871		6.355	53.194		6.355	-4.23015
6.36	0.00440417		6.36	8.9307		6.36	3.8868			6.36	0.575399		6.36	52.6995		6.36	-5.37562
6.365	0.00440763		6.365	8.9117		6.365	3.885			6.365	0.682034		6.365	52.22		6.365	-6.58974
6.37	0.00441109		6.37	8.8911		6.37	3.8813			6.37	0.751132		6.37	51.7813		6.37	-7.839
6.375	0.00441456		6.375	8.87		6.375	3.8757			6.375	0.781545		6.375	51.4077		6.375	-9.08656
6.38	0.00441802		6.38	8.8494		6.38	3.8685			6.38	0.773662		6.38	51.1203		6.38	-10.2953
6.385	0.00442148		6.385	8.8298		6.385	3.86			6.385	0.72938		6.385	50.9355		6.385	-11.4307
6.39	0.00442494		6.39	8.8112		6.39	3.8505			6.39	0.651996		6.39	50.864		6.39	-12.4637
6.395	0.00442841		6.395	8.7929		6.395	3.8403			6.395	0.546041		6.395	50.9097		6.395	-13.3729
6.4	0.00443187		6.4	8.7739		6.4	3.8295			6.4	0.417048		6.4	51.0694		6.4	-14.1454
6.405	0.00443533		6.405	8.7525		6.405	3.8184			6.405	0.271286		6.405	51.3327		6.405	-14.7778
6.41	0.00443879		6.41	8.7271		6.41	3.8071			6.41	0.115452		6.41	51.6829		6.41	-15.275
6.415	0.00444226		6.415	8.6956		6.415	3.7958			6.415	-0.0436467		6.415	52.0977		6.415	-15.6494
6.42	0.00444572		6.42	8.6563		6.42	3.7846			6.42	-0.199419		6.42	52.551		6.42	-15.919
6.425	0.00444918		6.425	8.6076		6.425	3.7735			6.425	-0.345807		6.425	53.0141		6.425	-16.1049
6.43	0.00445264		6.43	8.5486		6.43	3.7627			6.43	-0.477583		6.43	53.4578		6.43	-16.2301
6.435	0.00445611		6.435	8.479		6.435	3.7522			6.435	-0.590603		6.435	53.8542		6.435	-16.3176
6.44	0.00445957		6.44	8.3992		6.44	3.7421			6.44	-0.682012		6.44	54.1778		6.44	-16.3896
6.445	0.00446303		6.445	8.3102		6.445	3.7324			6.445	-0.750384		6.445	54.4069		6.445	-16.4669
6.45	0.00446649		6.45	8.214		6.45	3.7231			6.45	-0.795768		6.45	54.5246		6.45	-16.5694
6.455	0.00446996		6.455	8.113		6.455	3.7142			6.455	-0.819651		6.455	54.5194		6.455	-16.7161
6.46	0.00447342		6.46	8.0101		6.46	3.7057			6.46	-0.824814		6.46	54.3852		6.46	-16.9261
6.465	0.00447688		6.465	7.9084		6.465	3.6976			6.465	-0.815102		6.465	54.1215		6.465	-17.219
6.47	0.00448034		6.47	7.8111		6.47	3.6899			6.47	-0.795108		6.47	53.7326		6.47	-17.6144
6.475	0.00448381		6.475	7.721		6.475	3.6824			6.475	-0.769802		6.475	53.2274		6.475	-18.1319
6.48	0.00448727		6.48	7.6407		6.48	3.6751			6.48	-0.74414		6.48	52.6186		6.48	-18.7898
6.485	0.00449073		6.485	7.572		6.485	3.6679			6.485	-0.722686		6.485	51.9212		6.485	-19.6037
6.49	0.00449419		6.49	7.5161		6.49	3.6605			6.49	-0.709287		6.49	51.1524		6.49	-20.5846
6.495	0.00449765		6.495	7.4733		6.495	3.6529			6.495	-0.706832		6.495	50.3305		6.495	-21.7368
6.5	0.00450112		6.5	7.4433		6.5	3.6449			6.5	-0.717122		6.5	49.4744		6.5	-23.0567
6.505	0.00450458		6.505	7.4249		6.505	3.6362			6.505	-0.74086		6.505	48.6027		6.505	-24.5313
6.51	0.00450804		6.51	7.4162		6.51	3.6268			6.51	-0.777753		6.51	47.7343		6.51	-26.1375
6.515	0.0045115		6.515	7.4149		6.515	3.6165			6.515	-0.826714		6.515	46.8871		6.515	-27.8423
6.52	0.00451497		6.52	7.4184		6.52	3.6052			6.52	-0.88613		6.52	46.0786		6.52	-29.6039
6.525	0.00451843		6.525	7.4241		6.525	3.5929			6.525	-0.954154		6.525	45.3246		6.525	-31.3731
6.53	0.00452189		6.53	7.4295		6.53	3.5797			6.53	-1.02899		6.53	44.6394		6.53	-33.0961
6.535	0.00452535		6.535	7.4324		6.535	3.5655			6.535	-1.10913		6.535	44.0341		6.535	-34.7168
6.54	0.00452882		6.54	7.4312		6.54	3.5505			6.54	-1.19351		6.54	43.5158		6.54	-36.1804
6.545	0.00453228		6.545	7.4247		6.545	3.5351			6.545	-1.28156		6.545	43.0868		6.545	-37.4362
6.55	0.00453574		6.55	7.4124		6.55	3.5193			6.55	-1.37318		6.55	42.7438		6.55	-38.4407
6.555	0.0045392		6.555	7.3945		6.555	3.5036			6.555	-1.46859		6.555	42.4772		6.555	-39.1597
6.56	0.00454267		6.56	7.3718		6.56	3.4881			6.56	-1.56815		6.56	42.2725		6.56	-39.5709
6.565	0.00454613		6.565	7.3454		6.565	3.4732			6.565	-1.67211		6.565	42.1108		6.565	-39.6646
6.57	0.00454959		6.57	7.3169		6.57	3.4591			6.57	-1.78037		6.57	41.9709		6.57	-39.4446
6.575	0.00455305		6.575	7.2881		6.575	3.4461			6.575	-1.89225		6.575	41.8322		6.575	-38.9278
6.58	0.00455652		6.58	7.2609		6.58	3.4343			6.58	-2.00635		6.58	41.6772		6.58	-38.1436
6.585	0.00455998		6.585	7.237		6.585	3.4238			6.585	-2.12045		6.585	41.4941		6.585	-37.1324
6.59	0.00456344		6.59	7.2185		6.59	3.4146			6.59	-2.23155		6.59	41.2787		6.59	-35.9436
6.595	0.0045669		6.595	7.2067		6.595	3.4068			6.595	-2.33595		6.595	41.0354		6.595	-34.6333
6.6	0.00457037		6.6	7.2032		6.6	3.4002			6.6	-2.42941		6.6	40.7772		6.6	-33.2617
6.605	0.00457383		6.605	7.2091		6.605	3.3948			6.605	-2.50743		6.605	40.5244		6.605	-31.8898
6.61	0.00457729		6.61	7.2254		6.61	3.3902			6.61	-2.56552		6.61	40.3021		6.61	-30.5768
6.615	0.00458075		6.615	7.2524		6.615	3.3863			6.615	-2.59946		6.615	40.1369		6.615	-29.3764
6.62	0.00458421		6.62	7.2904		6.62	3.3828			6.62	-2.60563		6.62	40.0536		6.62	-28.3342
6.625	0.00458768		6.625	7.3392		6.625	3.3794			6.625	-2.58125		6.625	40.0718		6.625	-27.4846
6.63	0.00459114		6.63	7.3979		6.63	3.376			6.63	-2.52456		6.63	40.2032		6.63	-26.8487
6.635	0.0045946		6.635	7.4653		6.635	3.3723			6.635	-2.43505		6.635	40.4494		6.635	-26.4328
6.64	0.00459806		6.64	7.5398		6.64	3.3679			6.64	-2.31347		6.64	40.8017		6.64	-26.2273
6.645	0.00460153		6.645	7.6191		6.645	3.3628			6.645	-2.16192		6.645	41.2413		6.645	-26.2074
6.65	0.00460499		6.65	7.7006		6.65	3.3568			6.65	-1.98375		6.65	41.7411		6.65	-26.3343
6.655	0.00460845		6.655	7.7813		6.655	3.3497			6.655	-1.78352		6.655	42.2678		6.655	-26.5575
6.66	0.00461191		6.66	7.8582		6.66	3.3415			6.66	-1.56672		6.66	42.7855		6.66	-26.8182
6.665	0.00461538		6.665	7.9284		6.665	3.332			6.665	-1.33963		6.665	43.2578		6.665	-27.0535
6.67	0.00461884		6.67	7.9889		6.67	3.3214			6.67	-1.10894		6.67	43.6515		6.67	-27.2008
6.675	0.0046223		6.675	8.0375		6.675	3.3096			6.675	-0.881494		6.675	43.9384		6.675	-27.2027
6.68	0.00462576		6.68	8.0724		6.68	3.2967			6.68	-0.663909		6.68	44.0971		6.68	-27.0108
6.685	0.00462923		6.685	8.0925		6.685	3.2828			6.685	-0.462248		6.685	44.1139		6.685	-26.5901
6.69	0.00463269		6.69	8.0976		6.69	3.2681			6.69	-0.281714		6.69	43.9828		6.69	-25.921
6.695	0.00463615		6.695	8.0883		6.695	3.2526			6.695	-0.126386		6.695	43.7054		6.695	-25.0008
6.7	0.00463961		6.7	8.0657		6.7	3.2367			6.7	0.000965376		6.7	43.2894		6.7	-23.8442
6.705	0.00464308		6.705	8.0318		6.705	3.2205			6.705	0.0989765		6.705	42.7483		6.705	-22.4815
6.71	0.00464654		6.71	7.9891		6.71	3.2043			6.71	0.167693		6.71	42.0993		6.71	-20.9564
6.715	0.00465		6.715	7.9401		6.715	3.1884			6.715	0.208471		6.715	41.3625		6.715	-19.3227
6.72	0.00465346		6.72	7.8877		6.72	3.1729			6.72	0.22379		6.72	40.5598		6.72	-17.6398
6.725	0.00465693		6.725	7.8344		6.725	3.1584			6.725	0.216983		6.725	39.714		6.725	-15.9691
6.73	0.00466039		6.73	7.7828		6.73	3.1449			6.73	0.191931		6.73	38.8481		6.73	-14.3689
6.735	0.00466385		6.735	7.7348		6.735	3.1329			6.735	0.152721		6.735	37.9845		6.735	-12.8914
6.74	0.00466731		6.74	7.6919		6.74	3.1225			6.74	0.103332		6.74	37.145		6.74	-11.5791
6.745	0.00467077		6.745	7.6552		6.745	3.114			6.745	0.047361		6.745	36.3496		6.745	-10.4623
6.75	0.00467424		6.75	7.6253		6.75	3.1076			6.75	-0.0121747		6.75	35.6165		6.75	-9.55855
6.755	0.0046777		6.755	7.6022		6.755	3.1033			6.755	-0.072949		6.755	34.9613		6.755	-8.87203
6.76	0.00468116		6.76	7.5856		6.76	3.1011			6.76	-0.13334		6.76	34.396		6.76	-8.39455
6.765	0.00468462		6.765	7.575		6.765	3.1009			6.765	-0.192354		6.765	33.929		6.765	-8.10743
6.77	0.00468809		6.77	7.5697		6.77	3.1023			6.77	-0.249487		6.77	33.5636		6.77	-7.98404
6.775	0.00469155		6.775	7.569		6.775	3.105			6.775	-0.304538		6.775	33.2987		6.775	-7.99297
6.78	0.00469501		6.78	7.5723		6.78	3.1083			6.78	-0.357418		6.78	33.1282		6.78	-8.10124
6.785	0.00469847		6.785	7.5787		6.785	3.1117			6.785	-0.407977		6.785	33.0418		6.785	-8.27762
6.79	0.00470194		6.79	7.588		6.79	3.1144			6.79	-0.455883		6.79	33.0257		6.79	-8.49532
6.795	0.0047054		6.795	7.5998		6.795	3.1157			6.795	-0.50056		6.795	33.0641		6.795	-8.73415
6.8	0.00470886		6.8	7.6138		6.8	3.1149			6.8	-0.541191		6.8	33.1401		6.8	-8.98161
6.805	0.00471232		6.805	7.63		6.805	3.1112			6.805	-0.576783		6.805	33.2379		6.805	-9.23311
6.81	0.00471579		6.81	7.6481		6.81	3.1042			6.81	-0.606282		6.81	33.3436		6.81	-9.491
6.815	0.00471925		6.815	7.6682		6.815	3.0934			6.815	-0.628698		6.815	33.4466		6.815	-9.76279
6.82	0.00472271		6.82	7.6899		6.82	3.0789			6.82	-0.643243		6.82	33.5401		6.82	-10.0587
6.825	0.00472617		6.825	7.713		6.825	3.0605			6.825	-0.649439		6.825	33.622		6.825	-10.389
6.83	0.00472964		6.83	7.7371		6.83	3.0386			6.83	-0.647194		6.83	33.6942		6.83	-10.7612
6.835	0.0047331		6.835	7.7616		6.835	3.0136			6.835	-0.63684		6.835	33.7625		6.835	-11.1779
6.84	0.00473656		6.84	7.786		6.84	2.9861			6.84	-0.619114		6.84	33.8363		6.84	-11.6354
6.845	0.00474002		6.845	7.8098		6.845	2.9569			6.845	-0.595116		6.845	33.9269		6.845	-12.1231
6.85	0.00474348		6.85	7.8324		6.85	2.9268			6.85	-0.566226		6.85	34.0471		6.85	-12.6242
6.855	0.00474695		6.855	7.8533		6.855	2.8965			6.855	-0.53401		6.855	34.21		6.855	-13.1175
6.86	0.00475041		6.86	7.8725		6.86	2.8669			6.86	-0.500123		6.86	34.4274		6.86	-13.579
6.865	0.00475387		6.865	7.8898		6.865	2.8385			6.865	-0.466203		6.865	34.7088		6.865	-13.9853
6.87	0.00475733		6.87	7.9055		6.87	2.8119			6.87	-0.433791		6.87	35.0608		6.87	-14.3157
6.875	0.0047608		6.875	7.92		6.875	2.7877			6.875	-0.40425		6.875	35.4853		6.875	-14.5546
6.88	0.00476426		6.88	7.9338		6.88	2.7661			6.88	-0.378707		6.88	35.9794		6.88	-14.6936
6.885	0.00476772		6.885	7.9477		6.885	2.7473			6.885	-0.358009		6.885	36.5348		6.885	-14.732
6.89	0.00477118		6.89	7.9622		6.89	2.7315			6.89	-0.342685		6.89	37.1377		6.89	-14.6774
6.895	0.00477465		6.895	7.9777		6.895	2.7186			6.895	-0.332936		6.895	37.7692		6.895	-14.5452
6.9	0.00477811		6.9	7.9945		6.9	2.7087			6.9	-0.328629		6.9	38.4059		6.9	-14.3577
6.905	0.00478157		6.905	8.0121		6.905	2.7017			6.905	-0.329308		6.905	39.0208		6.905	-14.1434
6.91	0.00478503		6.91	8.0301		6.91	2.6977			6.91	-0.334229		6.91	39.5846		6.91	-13.9357
6.915	0.0047885		6.915	8.0471		6.915	2.6966			6.915	-0.342397		6.915	40.0668		6.915	-13.7719
6.92	0.00479196		6.92	8.0618		6.92	2.6986			6.92	-0.352632		6.92	40.4374		6.92	-13.6923
6.925	0.00479542		6.925	8.0723		6.925	2.7036			6.925	-0.363636		6.925	40.6682		6.925	-13.7392
6.93	0.00479888		6.93	8.0766		6.93	2.7117			6.93	-0.374069		6.93	40.734		6.93	-13.9561
6.935	0.00480235		6.935	8.0731		6.935	2.7229			6.935	-0.382635		6.935	40.6141		6.935	-14.3854
6.94	0.00480581		6.94	8.06		6.94	2.7374			6.94	-0.388152		6.94	40.2933		6.94	-15.0673
6.945	0.00480927		6.945	8.0365		6.945	2.755			6.945	-0.389623		6.945	39.7631		6.945	-16.0368
6.95	0.00481273		6.95	8.0019		6.95	2.7756			6.95	-0.386293		6.95	39.0218		6.95	-17.3212
6.955	0.0048162		6.955	7.9567		6.955	2.799			6.955	-0.37769		6.955	38.0751		6.955	-18.9367
6.96	0.00481966		6.96	7.9018		6.96	2.8248			6.96	-0.363653		6.96	36.9358		6.96	-20.8861
6.965	0.00482312		6.965	7.8388		6.965	2.8527			6.965	-0.344346		6.965	35.6232		6.965	-23.156
6.97	0.00482658		6.97	7.7699		6.97	2.8822			6.97	-0.320258		6.97	34.1621		6.97	-25.7161
6.975	0.00483004		6.975	7.6977		6.975	2.9129			6.975	-0.292189		6.975	32.5816		6.975	-28.5188
6.98	0.00483351		6.98	7.6248		6.98	2.9442			6.98	-0.261219		6.98	30.9132		6.98	-31.5011
6.985	0.00483697		6.985	7.5538		6.985	2.9758			6.985	-0.228669		6.985	29.1899		6.985	-34.5876
6.99	0.00484043		6.99	7.487		6.99	3.0072			6.99	-0.196042		6.99	27.4444		6.99	-37.695
6.995	0.00484389		6.995	7.4263		6.995	3.038			6.995	-0.164944		6.995	25.7082		6.995	-40.7379
7	0.00484736		7	7.373		7	3.0679			7	-0.136997		7	24.011		7	-43.6344
7.005	0.00485082		7.005	7.3278		7.005	3.0968			7.005	-0.113738		7.005	22.3802		7.005	-46.3119
7.01	0.00485428		7.01	7.2909		7.01	3.1244			7.01	-0.0965087		7.01	20.8409		7.01	-48.7124
7.015	0.00485774		7.015	7.2621		7.015	3.1506			7.015	-0.0863575		7.015	19.4162		7.015	-50.7958
7.02	0.00486121		7.02	7.2408		7.02	3.1753			7.02	-0.0839459		7.02	18.1275		7.02	-52.5417
7.025	0.00486467		7.025	7.2261		7.025	3.1983			7.025	-0.0894848		7.025	16.9945		7.025	-53.9491
7.03	0.00486813		7.03	7.217		7.03	3.2195			7.03	-0.102703		7.03	16.0357		7.03	-55.0347
7.035	0.00487159		7.035	7.2126		7.035	3.2387			7.035	-0.122854		7.035	15.2679		7.035	-55.8285
7.04	0.00487506		7.04	7.2122		7.04	3.2559			7.04	-0.148768		7.04	14.7058		7.04	-56.3695
7.045	0.00487852		7.045	7.2151		7.045	3.2709			7.045	-0.178941		7.045	14.3616		7.045	-56.7003
7.05	0.00488198		7.05	7.221		7.05	3.2837			7.05	-0.21166		7.05	14.2443		7.05	-56.8613
7.055	0.00488544		7.055	7.2296		7.055	3.2942			7.055	-0.245147		7.055	14.3586		7.055	-56.8871
7.06	0.00488891		7.06	7.2409		7.06	3.3024			7.06	-0.277711		7.06	14.7044		7.06	-56.8023
7.065	0.00489237		7.065	7.255		7.065	3.3084			7.065	-0.307884		7.065	15.2765		7.065	-56.6204
7.07	0.00489583		7.07	7.2719		7.07	3.3124			7.07	-0.334541		7.07	16.0643		7.07	-56.3424
7.075	0.00489929		7.075	7.2915		7.075	3.3146			7.075	-0.356965		7.075	17.0523		7.075	-55.9587
7.08	0.00490276		7.08	7.3138		7.08	3.3152			7.08	-0.37487		7.08	18.2204		7.08	-55.4505
7.085	0.00490622		7.085	7.3381		7.085	3.3145			7.085	-0.388377		7.085	19.5457		7.085	-54.7927
7.09	0.00490968		7.09	7.3639		7.09	3.3126			7.09	-0.397926		7.09	21.0031		7.09	-53.9577
7.095	0.00491314		7.095	7.39		7.095	3.3099			7.095	-0.40417		7.095	22.5671		7.095	-52.9187
7.1	0.0049166		7.1	7.4152		7.1	3.3063			7.1	-0.407834		7.1	24.2129		7.1	-51.653
7.105	0.00492007		7.105	7.438		7.105	3.3018			7.105	-0.40958		7.105	25.9175		7.105	-50.1455
7.11	0.00492353		7.11	7.4568		7.11	3.2965			7.11	-0.40989		7.11	27.6606		7.11	-48.3906
7.115	0.00492699		7.115	7.47		7.115	3.2901			7.115	-0.408977		7.115	29.4246		7.115	-46.3947
7.12	0.00493045		7.12	7.476		7.12	3.2825			7.12	-0.406743		7.12	31.1945		7.12	-44.1765
7.125	0.00493392		7.125	7.4737		7.125	3.2735			7.125	-0.402795		7.125	32.9575		7.125	-41.7677
7.13	0.00493738		7.13	7.4623		7.13	3.2627			7.13	-0.396491		7.13	34.7022		7.13	-39.2114
7.135	0.00494084		7.135	7.4415		7.135	3.25			7.135	-0.387036		7.135	36.4177		7.135	-36.5609
7.14	0.0049443		7.14	7.4114		7.14	3.2354			7.14	-0.3736		7.14	38.0926		7.14	-33.8765
7.145	0.00494777		7.145	7.3729		7.145	3.2188			7.145	-0.355443		7.145	39.7144		7.145	-31.2226
7.15	0.00495123		7.15	7.3272		7.15	3.2003			7.15	-0.332033		7.15	41.2688		7.15	-28.664
7.155	0.00495469		7.155	7.276		7.155	3.1801			7.155	-0.303146		7.155	42.7393		7.155	-26.2616
7.16	0.00495815		7.16	7.2213		7.16	3.1585			7.16	-0.268937		7.16	44.1072		7.16	-24.0701
7.165	0.00496162		7.165	7.1651		7.165	3.1358			7.165	-0.229976		7.165	45.3515		7.165	-22.1338
7.17	0.00496508		7.17	7.1098		7.17	3.1124			7.17	-0.187243		7.17	46.4491		7.17	-20.4857
7.175	0.00496854		7.175	7.0571		7.175	3.0886			7.175	-0.142092		7.175	47.3755		7.175	-19.1456
7.18	0.004972		7.18	7.0091		7.18	3.0645			7.18	-0.0961878		7.18	48.1058		7.18	-18.1204
7.185	0.00497547		7.185	6.967		7.185	3.0404			7.185	-0.0514131		7.185	48.6157		7.185	-17.405
7.19	0.00497893		7.19	6.932		7.19	3.0163			7.19	-0.00976464		7.19	48.8831		7.19	-16.9834
7.195	0.00498239		7.195	6.9047		7.195	2.9922			7.195	0.0267603		7.195	48.8895		7.195	-16.8312
7.2	0.00498585		7.2	6.8855		7.2	2.9678			7.2	0.0562789		7.2	48.6223		7.2	-16.9172
7.205	0.00498932		7.205	6.8741		7.205	2.9429			7.205	0.0771332		7.205	48.0763		7.205	-17.2061
7.21	0.00499278		7.21	6.8701		7.21	2.9173			7.21	0.0879912		7.21	47.2552		7.21	-17.6599
7.215	0.00499624		7.215	6.873		7.215	2.8907			7.215	0.0879326		7.215	46.1722		7.215	-18.2396
7.22	0.0049997		7.22	6.8816		7.22	2.8628			7.22	0.0765188		7.22	44.8502		7.22	-18.9065
7.225	0.00500316		7.225	6.8951		7.225	2.8334			7.225	0.0538404		7.225	43.3212		7.225	-19.6232
7.23	0.00500663		7.23	6.9123		7.23	2.8025			7.23	0.0205411		7.23	41.6245		7.23	-20.3542
7.235	0.00501009		7.235	6.9322		7.235	2.77			7.235	-0.0221867		7.235	39.8044		7.235	-21.0675
7.24	0.00501355		7.24	6.9537		7.24	2.7362			7.24	-0.0726358		7.24	37.9077		7.24	-21.735
7.245	0.00501701		7.245	6.9758		7.245	2.7013			7.245	-0.128653		7.245	35.9809		7.245	-22.334
7.25	0.00502048		7.25	6.9979		7.25	2.6657			7.25	-0.18774		7.25	34.0678		7.25	-22.8484
7.255	0.00502394		7.255	7.0194		7.255	2.63			7.255	-0.247189		7.255	32.2073		7.255	-23.2692
7.26	0.0050274		7.26	7.0398		7.26	2.5946			7.26	-0.304249		7.26	30.4328		7.26	-23.5958
7.265	0.00503086		7.265	7.059		7.265	2.5603			7.265	-0.356305		7.265	28.7711		7.265	-23.8353
7.27	0.00503433		7.27	7.0771		7.27	2.5276			7.27	-0.401074		7.27	27.2432		7.27	-24.0023
7.275	0.00503779		7.275	7.0942		7.275	2.4972			7.275	-0.436784		7.275	25.865		7.275	-24.1174
7.28	0.00504125		7.28	7.1106		7.28	2.4694			7.28	-0.462331		7.28	24.6481		7.28	-24.2054
7.285	0.00504471		7.285	7.1268		7.285	2.4449			7.285	-0.477386		7.285	23.6011		7.285	-24.2926
7.29	0.00504818		7.29	7.1433		7.29	2.4239			7.29	-0.48244		7.29	22.7307		7.29	-24.4046
7.295	0.00505164		7.295	7.1604		7.295	2.4067			7.295	-0.478774		7.295	22.0416		7.295	-24.5639
7.3	0.0050551		7.3	7.1788		7.3	2.3933			7.3	-0.468353		7.3	21.5372		7.3	-24.7879
7.305	0.00505856		7.305	7.1988		7.305	2.3837			7.305	-0.453646		7.305	21.2193		7.305	-25.0879
7.31	0.00506203		7.31	7.2204		7.31	2.3777			7.31	-0.43739		7.31	21.0877		7.31	-25.4683
7.315	0.00506549		7.315	7.2439		7.315	2.3751			7.315	-0.422318		7.315	21.1396		7.315	-25.927
7.32	0.00506895		7.32	7.2691		7.32	2.3754			7.32	-0.41089		7.32	21.3696		7.32	-26.4566
7.325	0.00507241		7.325	7.2957		7.325	2.3783			7.325	-0.405039		7.325	21.7697		7.325	-27.045
7.33	0.00507588		7.33	7.3232		7.33	2.3831			7.33	-0.405984		7.33	22.3291		7.33	-27.6778
7.335	0.00507934		7.335	7.3512		7.335	2.3894			7.335	-0.414119		7.335	23.035		7.335	-28.3393
7.34	0.0050828		7.34	7.3791		7.34	2.3966			7.34	-0.428991		7.34	23.873		7.34	-29.0142
7.345	0.00508626		7.345	7.4067		7.345	2.4041			7.345	-0.44938		7.345	24.828		7.345	-29.6888
7.35	0.00508972		7.35	7.4337		7.35	2.4115			7.35	-0.473456		7.35	25.8845		7.35	-30.3513
7.355	0.00509319		7.355	7.4602		7.355	2.4184			7.355	-0.49901		7.355	27.0273		7.355	-30.9927
7.36	0.00509665		7.36	7.4866		7.36	2.4242			7.36	-0.523712		7.36	28.2411		7.36	-31.6063
7.365	0.00510011		7.365	7.5135		7.365	2.4289			7.365	-0.545377		7.365	29.5106		7.365	-32.1878
7.37	0.00510357		7.37	7.5418		7.37	2.4321			7.37	-0.562205		7.37	30.8198		7.37	-32.7344
7.375	0.00510704		7.375	7.5723		7.375	2.4337			7.375	-0.572958		7.375	32.1512		7.375	-33.2443
7.38	0.0051105		7.38	7.6058		7.38	2.4338			7.38	-0.57707		7.38	33.4852		7.38	-33.7165
7.385	0.00511396		7.385	7.6431		7.385	2.4324			7.385	-0.574675		7.385	34.7991		7.385	-34.1497
7.39	0.00511742		7.39	7.6843		7.39	2.4295			7.39	-0.566545		7.39	36.0671		7.39	-34.5425
7.395	0.00512089		7.395	7.7291		7.395	2.4254			7.395	-0.553971		7.395	37.2598		7.395	-34.8929
7.4	0.00512435		7.4	7.7768		7.4	2.4201			7.4	-0.538592		7.4	38.3457		7.4	-35.198
7.405	0.00512781		7.405	7.8259		7.405	2.414			7.405	-0.522198		7.405	39.2913		7.405	-35.4546
7.41	0.00513127		7.41	7.8745		7.41	2.4071			7.41	-0.506536		7.41	40.0636		7.41	-35.6587
7.415	0.00513474		7.415	7.9205		7.415	2.3997			7.415	-0.49314		7.415	40.6322		7.415	-35.8058
7.42	0.0051382		7.42	7.9615		7.42	2.3919			7.42	-0.483202		7.42	40.9712		7.42	-35.891
7.425	0.00514166		7.425	7.9954		7.425	2.384			7.425	-0.477489		7.425	41.0621		7.425	-35.9093
7.43	0.00514512		7.43	8.0204		7.43	2.376			7.43	-0.476323		7.43	40.8957		7.43	-35.8555
7.435	0.00514859		7.435	8.0351		7.435	2.3679			7.435	-0.479597		7.435	40.4741		7.435	-35.7248
7.44	0.00515205		7.44	8.0389		7.44	2.36			7.44	-0.486841		7.44	39.8109		7.44	-35.5131
7.445	0.00515551		7.445	8.032		7.445	2.3522			7.445	-0.497313		7.445	38.9317		7.445	-35.2176
7.45	0.00515897		7.45	8.0153		7.45	2.3445			7.45	-0.510095		7.45	37.8729		7.45	-34.8374
7.455	0.00516244		7.455	7.9903		7.455	2.3369			7.455	-0.524204		7.455	36.6795		7.455	-34.3742
7.46	0.0051659		7.46	7.9588		7.46	2.3293			7.46	-0.538673		7.46	35.4025		7.46	-33.8327
7.465	0.00516936		7.465	7.9231		7.465	2.3216			7.465	-0.552631		7.465	34.0952		7.465	-33.221
7.47	0.00517282		7.47	7.8852		7.47	2.3138			7.47	-0.565354		7.47	32.8097		7.47	-32.5509
7.475	0.00517628		7.475	7.8472		7.475	2.3057			7.475	-0.576294		7.475	31.5931		7.475	-31.837
7.48	0.00517975		7.48	7.8107		7.48	2.2972			7.48	-0.585101		7.48	30.4847		7.48	-31.0965
7.485	0.00518321		7.485	7.7768		7.485	2.2883			7.485	-0.591621		7.485	29.5131		7.485	-30.348
7.49	0.00518667		7.49	7.7461		7.49	2.279			7.49	-0.595894		7.49	28.695		7.49	-29.6103
7.495	0.00519013		7.495	7.7185		7.495	2.2692			7.495	-0.598153		7.495	28.0345		7.495	-28.901
7.5	0.0051936		7.5	7.6939		7.5	2.2592			7.5	-0.598815		7.5	27.5239		7.5	-28.2356
7.505	0.00519706		7.505	7.6714		7.505	2.2489			7.505	-0.598476		7.505	27.1449		7.505	-27.6265
7.51	0.00520052		7.51	7.6501		7.51	2.2385			7.51	-0.597902		7.51	26.8703		7.51	-27.0823
7.515	0.00520398		7.515	7.629		7.515	2.2282			7.515	-0.598014		7.515	26.6671		7.515	-26.6076
7.52	0.00520745		7.52	7.6074		7.52	2.2183			7.52	-0.599851		7.52	26.4983		7.52	-26.2037
7.525	0.00521091		7.525	7.5844		7.525	2.2088			7.525	-0.604519		7.525	26.3262		7.525	-25.8684
7.53	0.00521437		7.53	7.5596		7.53	2.2			7.53	-0.613114		7.53	26.1143		7.53	-25.5976
7.535	0.00521783		7.535	7.5329		7.535	2.1919			7.535	-0.626623		7.535	25.8298		7.535	-25.3855
7.54	0.0052213		7.54	7.5047		7.54	2.1848			7.54	-0.645808		7.54	25.4452		7.54	-25.2261
7.545	0.00522476		7.545	7.4756		7.545	2.1786			7.545	-0.671087		7.545	24.9404		7.545	-25.1134
7.55	0.00522822		7.55	7.4464		7.55	2.1734			7.55	-0.70242		7.55	24.3041		7.55	-25.0422
7.555	0.00523168		7.555	7.4185		7.555	2.1692			7.555	-0.739227		7.555	23.5351		7.555	-25.008
7.56	0.00523515		7.56	7.3933		7.56	2.1659			7.56	-0.780341		7.56	22.6434		7.56	-25.0072
7.565	0.00523861		7.565	7.3723		7.565	2.1637			7.565	-0.824023		7.565	21.6511		7.565	-25.0362
7.57	0.00524207		7.57	7.357		7.57	2.1623			7.57	-0.868029		7.57	20.592		7.57	-25.0912
7.575	0.00524553		7.575	7.349		7.575	2.1619			7.575	-0.909733		7.575	19.5117		7.575	-25.1672
7.58	0.005249		7.58	7.3494		7.58	2.1623			7.58	-0.946302		7.58	18.4656		7.58	-25.2577
7.585	0.00525246		7.585	7.3592		7.585	2.1636			7.585	-0.974895		7.585	17.5162		7.585	-25.354
7.59	0.00525592		7.59	7.379		7.59	2.1656			7.59	-0.992866		7.59	16.73		7.59	-25.4454
7.595	0.00525938		7.595	7.4091		7.595	2.1685			7.595	-0.997964		7.595	16.1727		7.595	-25.5197
7.6	0.00526284		7.6	7.449		7.6	2.172			7.6	-0.988493		7.6	15.9043		7.6	-25.5635
7.605	0.00526631		7.605	7.4981		7.605	2.1762			7.605	-0.963429		7.605	15.974		7.605	-25.5638
7.61	0.00526977		7.61	7.5552		7.61	2.1809			7.61	-0.922485		7.61	16.4154		7.61	-25.5094
7.615	0.00527323		7.615	7.6188		7.615	2.1862			7.615	-0.866121		7.615	17.2428		7.615	-25.3923
7.62	0.00527669		7.62	7.687		7.62	2.1918			7.62	-0.795495		7.62	18.4488		7.62	-25.2093
7.625	0.00528016		7.625	7.7579		7.625	2.1977			7.625	-0.712378		7.625	20.0036		7.625	-24.963
7.63	0.00528362		7.63	7.8295		7.63	2.2038			7.63	-0.619027		7.63	21.8566		7.63	-24.6622
7.635	0.00528708		7.635	7.8998		7.635	2.21			7.635	-0.518032		7.635	23.9394		7.635	-24.3221
7.64	0.00529054		7.64	7.967		7.64	2.2161			7.64	-0.412154		7.64	26.1712		7.64	-23.9631
7.645	0.00529401		7.645	8.0297		7.645	2.2221			7.645	-0.304157		7.645	28.4646		7.645	-23.609
7.65	0.00529747		7.65	8.0868		7.65	2.228			7.65	-0.196655		7.65	30.733		7.65	-23.2852
7.655	0.00530093		7.655	8.1375		7.655	2.2336			7.655	-0.0919752		7.655	32.8962		7.655	-23.0153
7.66	0.00530439		7.66	8.1816		7.66	2.239			7.66	0.00793456		7.66	34.8876		7.66	-22.8191
7.665	0.00530786		7.665	8.2192		7.665	2.2442			7.665	0.101568		7.665	36.6575		7.665	-22.7096
7.67	0.00531132		7.67	8.2508		7.67	2.249			7.67	0.187869		7.67	38.1765		7.67	-22.6913
7.675	0.00531478		7.675	8.2772		7.675	2.2535			7.675	0.266205		7.675	39.4358		7.675	-22.7591
7.68	0.00531824		7.68	8.2994		7.68	2.2576			7.68	0.336291		7.68	40.4462		7.68	-22.8984
7.685	0.00532171		7.685	8.3186		7.685	2.2614			7.685	0.398104		7.685	41.2347		7.685	-23.0859
7.69	0.00532517		7.69	8.3361		7.69	2.2647			7.69	0.451774		7.69	41.8406		7.69	-23.2921
7.695	0.00532863		7.695	8.353		7.695	2.2675			7.695	0.49749		7.695	42.3106		7.695	-23.4837
7.7	0.00533209		7.7	8.3705		7.7	2.2697			7.7	0.535422		7.7	42.6937		7.7	-23.6274
7.705	0.00533555		7.705	8.3893		7.705	2.2713			7.705	0.565674		7.705	43.0364		7.705	-23.6932
7.71	0.00533902		7.71	8.4103		7.71	2.2722			7.71	0.58828		7.71	43.3794		7.71	-23.6576
7.715	0.00534248		7.715	8.4339		7.715	2.2723			7.715	0.603222		7.715	43.7546		7.715	-23.5062
7.72	0.00534594		7.72	8.4604		7.72	2.2716			7.72	0.610486		7.72	44.1835		7.72	-23.2354
7.725	0.0053494		7.725	8.49		7.725	2.27			7.725	0.610126		7.725	44.6771		7.725	-22.8529
7.73	0.00535287		7.73	8.5226		7.73	2.2676			7.73	0.602331		7.73	45.2356		7.73	-22.377
7.735	0.00535633		7.735	8.5583		7.735	2.2643			7.735	0.587481		7.735	45.8508		7.735	-21.8348
7.74	0.00535979		7.74	8.5971		7.74	2.2602			7.74	0.566175		7.74	46.5067		7.74	-21.2596
7.745	0.00536325		7.745	8.6391		7.745	2.2555			7.745	0.539235		7.745	47.1821		7.745	-20.6874
7.75	0.00536672		7.75	8.6844		7.75	2.2502			7.75	0.507673		7.75	47.8524		7.75	-20.1534
7.755	0.00537018		7.755	8.7334		7.755	2.2446			7.755	0.472635		7.755	48.4915		7.755	-19.6883
7.76	0.00537364		7.76	8.7862		7.76	2.2387			7.76	0.435325		7.76	49.0735		7.76	-19.3157
7.765	0.0053771		7.765	8.8432		7.765	2.2327			7.765	0.396921		7.765	49.5741		7.765	-19.0497
7.77	0.00538057		7.77	8.9043		7.77	2.2268			7.77	0.358494		7.77	49.9715		7.77	-18.8941
7.775	0.00538403		7.775	8.9696		7.775	2.2212			7.775	0.320942		7.775	50.2469		7.775	-18.8421
7.78	0.00538749		7.78	9.0387		7.78	2.216			7.78	0.284948		7.78	50.3855		7.78	-18.878
7.785	0.00539095		7.785	9.1109		7.785	2.2111			7.785	0.250961		7.785	50.3758		7.785	-18.9788
7.79	0.00539442		7.79	9.185		7.79	2.2067			7.79	0.21921		7.79	50.2112		7.79	-19.1174
7.795	0.00539788		7.795	9.2599		7.795	2.2025			7.795	0.189735		7.795	49.8895		7.795	-19.2654
7.8	0.00540134		7.8	9.3337		7.8	2.1986			7.8	0.162444		7.8	49.414		7.8	-19.3961
7.805	0.0054048		7.805	9.4049		7.805	2.1948			7.805	0.137164		7.805	48.7945		7.805	-19.4869
7.81	0.00540827		7.81	9.4714		7.81	2.1907			7.81	0.113704		7.81	48.048		7.81	-19.5213
7.815	0.00541173		7.815	9.5318		7.815	2.1863			7.815	0.0919026		7.815	47.1996		7.815	-19.4889
7.82	0.00541519		7.82	9.5846		7.82	2.1813			7.82	0.0716631		7.82	46.2827		7.82	-19.3861
7.825	0.00541865		7.825	9.6286		7.825	2.1754			7.825	0.0529763		7.825	45.3377		7.825	-19.2142
7.83	0.00542211		7.83	9.6633		7.83	2.1684			7.83	0.0359273		7.83	44.4111		7.83	-18.9784
7.835	0.00542558		7.835	9.6886		7.835	2.1603			7.835	0.0206944		7.835	43.5521		7.835	-18.6852
7.84	0.00542904		7.84	9.7047		7.84	2.1509			7.84	0.00754419		7.84	42.8087		7.84	-18.3409
7.845	0.0054325		7.845	9.7123		7.845	2.1403			7.845	-0.00317316		7.845	42.2234		7.845	-17.9498
7.85	0.00543596		7.85	9.7124		7.85	2.1286			7.85	-0.0110251		7.85	41.8286		7.85	-17.5131
7.855	0.00543943		7.855	9.7065		7.855	2.116			7.855	-0.0154951		7.855	41.6428		7.855	-17.0287
7.86	0.00544289		7.86	9.6958		7.86	2.1027			7.86	-0.0159822		7.86	41.6679		7.86	-16.4919
7.865	0.00544635		7.865	9.6819		7.865	2.089			7.865	-0.0118059		7.865	41.8878		7.865	-15.8961
7.87	0.00544981		7.87	9.666		7.87	2.0753			7.87	-0.00222486		7.87	42.27		7.87	-15.2346
7.875	0.00545328		7.875	9.6496		7.875	2.062			7.875	0.0135258		7.875	42.7676		7.875	-14.5027
7.88	0.00545674		7.88	9.6336		7.88	2.0495			7.88	0.0361763		7.88	43.3243		7.88	-13.6988
7.885	0.0054602		7.885	9.6189		7.885	2.0381			7.885	0.0663432		7.885	43.8797		7.885	-12.8266
7.89	0.00546366		7.89	9.606		7.89	2.0282			7.89	0.104437		7.89	44.3751		7.89	-11.8952
7.895	0.00546713		7.895	9.5952		7.895	2.0198			7.895	0.150565		7.895	44.7588		7.895	-10.9198
7.9	0.00547059		7.9	9.5867		7.9	2.0133			7.9	0.204445		7.9	44.9908		7.9	-9.9214
7.905	0.00547405		7.905	9.5801		7.905	2.0087			7.905	0.265341		7.905	45.0458		7.905	-8.92519
7.91	0.00547751		7.91	9.5751		7.91	2.006			7.91	0.332034		7.91	44.914		7.91	-7.95941
7.915	0.00548098		7.915	9.5709		7.915	2.0051			7.915	0.402834		7.915	44.601		7.915	-7.0532
7.92	0.00548444		7.92	9.5667		7.92	2.0057			7.92	0.475637		7.92	44.1254		7.92	-6.23441
7.925	0.0054879		7.925	9.5616		7.925	2.0078			7.925	0.548024		7.925	43.5161		7.925	-5.52751
7.93	0.00549136		7.93	9.5543		7.93	2.011			7.93	0.617395		7.93	42.8083		7.93	-4.95167
7.935	0.00549483		7.935	9.5438		7.935	2.015			7.935	0.681115		7.935	42.0396		7.935	-4.5192
7.94	0.00549829		7.94	9.5288		7.94	2.0195			7.94	0.736681		7.94	41.247		7.94	-4.23455
7.945	0.00550175		7.945	9.5083		7.945	2.0241			7.945	0.781864		7.945	40.4636		7.945	-4.09387
7.95	0.00550521		7.95	9.481		7.95	2.0285			7.95	0.814845		7.95	39.7172		7.95	-4.08517
7.955	0.00550867		7.955	9.4461		7.955	2.0323			7.955	0.834316		7.955	39.0286		7.955	-4.1891
7.96	0.00551214		7.96	9.4027		7.96	2.0353			7.96	0.839542		7.96	38.412		7.96	-4.38024
7.965	0.0055156		7.965	9.3503		7.965	2.0373			7.965	0.830391		7.965	37.8752		7.965	-4.62873
7.97	0.00551906		7.97	9.2884		7.97	2.0378			7.97	0.807324		7.97	37.4203		7.97	-4.90226
7.975	0.00552252		7.975	9.217		7.975	2.0369			7.975	0.771347		7.975	37.0451		7.975	-5.16808
7.98	0.00552599		7.98	9.1366		7.98	2.0344			7.98	0.723936		7.98	36.7446		7.98	-5.39509
7.985	0.00552945		7.985	9.0477		7.985	2.0302			7.985	0.666942		7.985	36.5116		7.985	-5.55575
7.99	0.00553291		7.99	8.9515		7.99	2.0244			7.99	0.602472		7.99	36.3387		7.99	-5.62771
7.995	0.00553637		7.995	8.8495		7.995	2.0171			7.995	0.532771		7.995	36.2188		7.995	-5.59518
8	0.00553984		8	8.7434		8	2.0085			8	0.460094		8	36.1457		8	-5.44985
8.005	0.0055433		8.005	8.6354		8.005	1.9988			8.005	0.386603		8.005	36.1151		8.005	-5.19141
8.01	0.00554676		8.01	8.5276		8.01	1.9883			8.01	0.314259		8.01	36.1243		8.01	-4.82757
8.015	0.00555022		8.015	8.4224		8.015	1.9772			8.015	0.244756		8.015	36.1723		8.015	-4.37357
8.02	0.00555369		8.02	8.322		8.02	1.9658			8.02	0.179469		8.02	36.2594		8.02	-3.85128
8.025	0.00555715		8.025	8.2284		8.025	1.9543			8.025	0.119432		8.025	36.3866		8.025	-3.28772
8.03	0.00556061		8.03	8.1433		8.03	1.9428			8.03	0.065347		8.03	36.5547		8.03	-2.71332
8.035	0.00556407		8.035	8.068		8.035	1.9317			8.035	0.0176122		8.035	36.7636		8.035	-2.15971
8.04	0.00556754		8.04	8.0034		8.04	1.9209			8.04	-0.0236349		8.04	37.0116		8.04	-1.65744
8.045	0.005571		8.045	7.9498		8.045	1.9106			8.045	-0.0584624		8.045	37.2948		8.045	-1.23365
8.05	0.00557446		8.05	7.9069		8.05	1.9007			8.05	-0.08709		8.05	37.6068		8.05	-0.909849
8.055	0.00557792		8.055	7.874		8.055	1.8912			8.055	-0.109841		8.055	37.9391		8.055	-0.700136
8.06	0.00558138		8.06	7.8501		8.06	1.8822			8.06	-0.127108		8.06	38.281		8.06	-0.609891
8.065	0.00558485		8.065	7.8335		8.065	1.8734			8.065	-0.139329		8.065	38.6212		8.065	-0.635201
8.07	0.00558831		8.07	7.8227		8.07	1.865			8.07	-0.146986		8.07	38.9482		8.07	-0.763059
8.075	0.00559177		8.075	7.8157		8.075	1.8567			8.075	-0.150602		8.075	39.2517		8.075	-0.972357
8.08	0.00559523		8.08	7.8107		8.08	1.8485			8.08	-0.150758		8.08	39.5238		8.08	-1.23561
8.085	0.0055987		8.085	7.8058		8.085	1.8403			8.085	-0.148101		8.085	39.7601		8.085	-1.52124
8.09	0.00560216		8.09	7.7995		8.09	1.8319			8.09	-0.143348		8.09	39.96		8.09	-1.79624
8.095	0.00560562		8.095	7.7903		8.095	1.8233			8.095	-0.137284		8.095	40.1274		8.095	-2.02887
8.1	0.00560908		8.1	7.7772		8.1	1.8145			8.1	-0.130744		8.1	40.27		8.1	-2.1912
8.105	0.00561255		8.105	7.7593		8.105	1.8053			8.105	-0.124584		8.105	40.3989		8.105	-2.26125
8.11	0.00561601		8.11	7.7363		8.11	1.7958			8.11	-0.119643		8.11	40.5274		8.11	-2.22448
8.115	0.00561947		8.115	7.7082		8.115	1.786			8.115	-0.116701		8.115	40.669		8.115	-2.07463
8.12	0.00562293		8.12	7.6752		8.12	1.7759			8.12	-0.116429		8.12	40.8366		8.12	-1.81385
8.125	0.0056264		8.125	7.6379		8.125	1.7657			8.125	-0.119347		8.125	41.0397		8.125	-1.4522
8.13	0.00562986		8.13	7.5969		8.13	1.7554			8.13	-0.125784		8.13	41.2838		8.13	-1.00662
8.135	0.00563332		8.135	7.5531		8.135	1.7452			8.135	-0.135852		8.135	41.5686		8.135	-0.499572
8.14	0.00563678		8.14	7.5074		8.14	1.7352			8.14	-0.149425		8.14	41.8875		8.14	0.0425571
8.145	0.00564025		8.145	7.4607		8.145	1.7256			8.145	-0.166141		8.145	42.2271		8.145	0.591155
8.15	0.00564371		8.15	7.4137		8.15	1.7164			8.15	-0.185408		8.15	42.5684		8.15	1.11709
8.155	0.00564717		8.155	7.3669		8.155	1.7077			8.155	-0.206433		8.155	42.8868		8.155	1.5924
8.16	0.00565063		8.16	7.3206		8.16	1.6997			8.16	-0.228263		8.16	43.1542		8.16	1.99185
8.165	0.0056541		8.165	7.2749		8.165	1.6924			8.165	-0.249843		8.165	43.341		8.165	2.29443
8.17	0.00565756		8.17	7.2298		8.17	1.6858			8.17	-0.270081		8.17	43.4176		8.17	2.4846
8.175	0.00566102		8.175	7.1847		8.175	1.6801			8.175	-0.28792		8.175	43.3572		8.175	2.55335
8.18	0.00566448		8.18	7.1392		8.18	1.6751			8.18	-0.302422		8.18	43.1373		8.18	2.49881
8.185	0.00566794		8.185	7.0928		8.185	1.6709			8.185	-0.312835		8.185	42.742		8.185	2.32649
8.19	0.00567141		8.19	7.0449		8.19	1.6674			8.19	-0.318653		8.19	42.1631		8.19	2.04894
8.195	0.00567487		8.195	6.9951		8.195	1.6648			8.195	-0.319668		8.195	41.401		8.195	1.68483
8.2	0.00567833		8.2	6.9432		8.2	1.6628			8.2	-0.315985		8.2	40.465		8.2	1.25757
8.205	0.00568179		8.205	6.8892		8.205	1.6615			8.205	-0.308027		8.205	39.3735		8.205	0.793385
8.21	0.00568526		8.21	6.8332		8.21	1.6607			8.21	-0.296502		8.21	38.1524		8.21	0.319241
8.215	0.00568872		8.215	6.7757		8.215	1.6603			8.215	-0.282365		8.215	36.8341		8.215	-0.13935
8.22	0.00569218		8.22	6.7174		8.22	1.6601			8.22	-0.266744		8.22	35.4557		8.22	-0.560326
8.225	0.00569564		8.225	6.659		8.225	1.6601			8.225	-0.250869		8.225	34.0564		8.225	-0.926679
8.23	0.00569911		8.23	6.6014		8.23	1.66			8.23	-0.235986		8.23	32.6754		8.23	-1.22749
8.235	0.00570257		8.235	6.5454		8.235	1.6596			8.235	-0.223285		8.235	31.3497		8.235	-1.45834
8.24	0.00570603		8.24	6.4916		8.24	1.659			8.24	-0.213818		8.24	30.1118		8.24	-1.62099
8.245	0.00570949		8.245	6.4406		8.245	1.6579			8.245	-0.20845		8.245	28.9885		8.245	-1.72254
8.25	0.00571296		8.25	6.3928		8.25	1.6564			8.25	-0.207805		8.25	27.9996		8.25	-1.77404
8.255	0.00571642		8.255	6.3482		8.255	1.6545			8.255	-0.212243		8.255	27.1574		8.255	-1.78896
8.26	0.00571988		8.26	6.3068		8.26	1.6523			8.26	-0.221845		8.26	26.4672		8.26	-1.78147
8.265	0.00572334		8.265	6.2682		8.265	1.6498			8.265	-0.236416		8.265	25.9275		8.265	-1.76495
8.27	0.00572681		8.27	6.2322		8.27	1.6473			8.27	-0.255499		8.27	25.5313		8.27	-1.75083
8.275	0.00573027		8.275	6.1984		8.275	1.6447			8.275	-0.278404		8.275	25.2668		8.275	-1.74775
8.28	0.00573373		8.28	6.1666		8.28	1.6423			8.28	-0.304246		8.28	25.1189		8.28	-1.76135
8.285	0.00573719		8.285	6.1366		8.285	1.6401			8.285	-0.33199		8.285	25.07		8.285	-1.79432
8.29	0.00574066		8.29	6.1083		8.29	1.6381			8.29	-0.360499		8.29	25.1012		8.29	-1.84694
8.295	0.00574412		8.295	6.0819		8.295	1.6363			8.295	-0.388596		8.295	25.193		8.295	-1.91782
8.3	0.00574758		8.3	6.0577		8.3	1.6348			8.3	-0.415112		8.3	25.3258		8.3	-2.00466
8.305	0.00575104		8.305	6.0363		8.305	1.6333			8.305	-0.438952		8.305	25.4804		8.305	-2.10505
8.31	0.0057545		8.31	6.0181		8.31	1.6318			8.31	-0.459138		8.31	25.6387		8.31	-2.21705
8.315	0.00575797		8.315	6.0037		8.315	1.6302			8.315	-0.474864		8.315	25.784		8.315	-2.33953
8.32	0.00576143		8.32	5.9936		8.32	1.6282			8.32	-0.485526		8.32	25.9009		8.32	-2.47225
8.325	0.00576489		8.325	5.9882		8.325	1.6258			8.325	-0.490749		8.325	25.9764		8.325	-2.61565
8.33	0.00576835		8.33	5.9878		8.33	1.6229			8.33	-0.490401		8.33	25.9994		8.33	-2.77052
8.335	0.00577182		8.335	5.9924		8.335	1.6193			8.335	-0.484585		8.335	25.9614		8.335	-2.93744
8.34	0.00577528		8.34	6.0017		8.34	1.6151			8.34	-0.473626		8.34	25.8564		8.34	-3.1163
8.345	0.00577874		8.345	6.0153		8.345	1.61			8.345	-0.458043		8.345	25.6809		8.345	-3.30587
8.35	0.0057822		8.35	6.0327		8.35	1.6042			8.35	-0.438505		8.35	25.4341		8.35	-3.5035
8.355	0.00578567		8.355	6.053		8.355	1.5975			8.355	-0.415791		8.355	25.1178		8.355	-3.70512
8.36	0.00578913		8.36	6.0756		8.36	1.5899			8.36	-0.390737		8.36	24.736		8.36	-3.90545
8.365	0.00579259		8.365	6.0994		8.365	1.5815			8.365	-0.364192		8.365	24.2954		8.365	-4.09845
8.37	0.00579605		8.37	6.1239		8.37	1.5723			8.37	-0.336966		8.37	23.8048		8.37	-4.27799
8.375	0.00579952		8.375	6.1481		8.375	1.5621			8.375	-0.309794		8.375	23.2754		8.375	-4.43867
8.38	0.00580298		8.38	6.1716		8.38	1.5511			8.38	-0.283298		8.38	22.7203		8.38	-4.57661
8.385	0.00580644		8.385	6.194		8.385	1.5393			8.385	-0.257965		8.385	22.1545		8.385	-4.69023
8.39	0.0058099		8.39	6.2148		8.39	1.5267			8.39	-0.234132		8.39	21.5948		8.39	-4.78078
8.395	0.00581337		8.395	6.2339		8.395	1.5133			8.395	-0.211971		8.395	21.0588		8.395	-4.85267
8.4	0.00581683		8.4	6.2512		8.4	1.4993			8.4	-0.191501		8.4	20.5648		8.4	-4.91344
8.405	0.00582029		8.405	6.2667		8.405	1.4849			8.405	-0.172595		8.405	20.1306		8.405	-4.97347
8.41	0.00582375		8.41	6.2806		8.41	1.4701			8.41	-0.154999		8.41	19.7734		8.41	-5.04533
8.415	0.00582722		8.415	6.2931		8.415	1.4553			8.415	-0.138367		8.415	19.5078		8.415	-5.143
8.42	0.00583068		8.42	6.3042		8.42	1.4406			8.42	-0.122294		8.42	19.346		8.42	-5.28094
8.425	0.00583414		8.425	6.3144		8.425	1.4264			8.425	-0.106354		8.425	19.2966		8.425	-5.47311
8.43	0.0058376		8.43	6.3238		8.43	1.4128			8.43	-0.0901454		8.43	19.3639		8.43	-5.73224
8.435	0.00584106		8.435	6.3329		8.435	1.4003			8.435	-0.0733286		8.435	19.5479		8.435	-6.0691
8.44	0.00584453		8.44	6.342		8.44	1.3891			8.44	-0.0556613		8.44	19.8443		8.44	-6.49211
8.445	0.00584799		8.445	6.3514		8.445	1.3793			8.445	-0.0370248		8.445	20.2446		8.445	-7.00717
8.45	0.00585145		8.45	6.3614		8.45	1.3711			8.45	-0.0174387		8.45	20.7369		8.45	-7.61762
8.455	0.00585491		8.455	6.3723		8.455	1.3647			8.455	0.00293609		8.455	21.3067		8.455	-8.32437
8.46	0.00585838		8.46	6.3842		8.46	1.36			8.46	0.0238062		8.46	21.9377		8.46	-9.12604
8.465	0.00586184		8.465	6.3971		8.465	1.357			8.465	0.0447664		8.465	22.6132		8.465	-10.0191
8.47	0.0058653		8.47	6.411		8.47	1.3556			8.47	0.0653288		8.47	23.3168		8.47	-10.9976
8.475	0.00586876		8.475	6.4256		8.475	1.3557			8.475	0.0849574		8.475	24.0333		8.475	-12.0536
8.48	0.00587223		8.48	6.4405		8.48	1.3568			8.48	0.103106		8.48	24.7496		8.48	-13.1759
8.485	0.00587569		8.485	6.4554		8.485	1.3589			8.485	0.119254		8.485	25.4549		8.485	-14.3508
8.49	0.00587915		8.49	6.4698		8.49	1.3615			8.49	0.132943		8.49	26.1412		8.49	-15.561
8.495	0.00588261		8.495	6.483		8.495	1.3643			8.495	0.1438		8.495	26.8028		8.495	-16.7859
8.5	0.00588608		8.5	6.4947		8.5	1.3671			8.5	0.151565		8.5	27.4362		8.5	-18.0014
8.505	0.00588954		8.505	6.5042		8.505	1.3696			8.505	0.156098		8.505	28.0399		8.505	-19.1811
8.51	0.005893		8.51	6.5115		8.51	1.3715			8.51	0.15739		8.51	28.6135		8.51	-20.2965
8.515	0.00589646		8.515	6.5163		8.515	1.3727			8.515	0.155558		8.515	29.1572		8.515	-21.3189
8.52	0.00589993		8.52	6.5187		8.52	1.3731			8.52	0.150833		8.52	29.6712		8.52	-22.2209
8.525	0.00590339		8.525	6.5192		8.525	1.3725			8.525	0.143548		8.525	30.1553		8.525	-22.978
8.53	0.00590685		8.53	6.5184		8.53	1.3712			8.53	0.134112		8.53	30.6083		8.53	-23.5706
8.535	0.00591031		8.535	6.5173		8.535	1.369			8.535	0.122983		8.535	31.0278		8.535	-23.9853
8.54	0.00591378		8.54	6.517		8.54	1.366			8.54	0.110649		8.54	31.4102		8.54	-24.2161
8.545	0.00591724		8.545	6.5189		8.545	1.3625			8.545	0.0975937		8.545	31.7505		8.545	-24.265
8.55	0.0059207		8.55	6.5242		8.55	1.3586			8.55	0.084279		8.55	32.0432		8.55	-24.1419
8.555	0.00592416		8.555	6.5344		8.555	1.3544			8.555	0.0711274		8.555	32.2823		8.555	-23.8641
8.56	0.00592762		8.56	6.5503		8.56	1.3501			8.56	0.0585102		8.56	32.4618		8.56	-23.4553
8.565	0.00593109		8.565	6.5728		8.565	1.3459			8.565	0.0467432		8.565	32.5772		8.565	-22.9442
8.57	0.00593455		8.57	6.602		8.57	1.3419			8.57	0.0360866		8.57	32.6251		8.57	-22.3627
8.575	0.00593801		8.575	6.6376		8.575	1.3382			8.575	0.0267481		8.575	32.6043		8.575	-21.7445
8.58	0.00594147		8.58	6.6785		8.58	1.335			8.58	0.018888		8.58	32.5158		8.58	-21.1232
8.585	0.00594494		8.585	6.7233		8.585	1.3324			8.585	0.0126228		8.585	32.3627		8.585	-20.5306
8.59	0.0059484		8.59	6.7696		8.59	1.3303			8.59	0.00802619		8.59	32.1496		8.59	-19.9962
8.595	0.00595186		8.595	6.8151		8.595	1.3289			8.595	0.00512825		8.595	31.8824		8.595	-19.5449
8.6	0.00595532		8.6	6.857		8.6	1.3281			8.6	0.0039105		8.6	31.5666		8.6	-19.1971
8.605	0.00595879		8.605	6.8924		8.605	1.328			8.605	0.00430019		8.605	31.2069		8.605	-18.9675
8.61	0.00596225		8.61	6.9188		8.61	1.3283			8.61	0.00616428		8.61	30.8065		8.61	-18.8647
8.615	0.00596571		8.615	6.934		8.615	1.3291			8.615	0.00930564		8.615	30.3657		8.615	-18.8912
8.62	0.00596917		8.62	6.9362		8.62	1.3302			8.62	0.0134629		8.62	29.8827		8.62	-19.0428
8.625	0.00597264		8.625	6.9244		8.625	1.3313			8.625	0.0183157		8.625	29.3531		8.625	-19.3097
8.63	0.0059761		8.63	6.8983		8.63	1.3325			8.63	0.0234954		8.63	28.7711		8.63	-19.6764
8.635	0.00597956		8.635	6.8582		8.635	1.3334			8.635	0.0286019		8.635	28.1302		8.635	-20.1229
8.64	0.00598302		8.64	6.8053		8.64	1.3338			8.64	0.0332248		8.64	27.4248		8.64	-20.6259
8.645	0.00598649		8.645	6.7409		8.645	1.3336			8.645	0.0369678		8.645	26.6513		8.645	-21.1604
8.65	0.00598995		8.65	6.6671		8.65	1.3325			8.65	0.0394735		8.65	25.8093		8.65	-21.7011
8.655	0.00599341		8.655	6.5861		8.655	1.3305			8.655	0.040446		8.655	24.9029		8.655	-22.224
8.66	0.00599687		8.66	6.5005		8.66	1.3274			8.66	0.0396692		8.66	23.9407		8.66	-22.708
8.665	0.00600034		8.665	6.4125		8.665	1.3231			8.665	0.0370177		8.665	22.9363		8.665	-23.1361
8.67	0.0060038		8.67	6.3247		8.67	1.3176			8.67	0.0324585		8.67	21.9073		8.67	-23.4959
8.675	0.00600726		8.675	6.2392		8.675	1.3111			8.675	0.0260443		8.675	20.8749		8.675	-23.7806
8.68	0.00601072		8.68	6.1581		8.68	1.3035			8.68	0.0178982		8.68	19.8621		8.68	-23.988
8.685	0.00601418		8.685	6.083		8.685	1.295			8.685	0.00819304		8.685	18.8927		8.685	-24.1208
8.69	0.00601765		8.69	6.0154		8.69	1.2858			8.69	-0.00286994		8.69	17.9895		8.69	-24.1854
8.695	0.00602111		8.695	5.9565		8.695	1.2762			8.695	-0.0150804		8.695	17.1729		8.695	-24.191
8.7	0.00602457		8.7	5.9071		8.7	1.2662			8.7	-0.0282302		8.7	16.4596		8.7	-24.1482
8.705	0.00602803		8.705	5.8677		8.705	1.2563			8.705	-0.0421146		8.705	15.8618		8.705	-24.0683
8.71	0.0060315		8.71	5.8385		8.71	1.2465			8.71	-0.0565227		8.71	15.3865		8.71	-23.9619
8.715	0.00603496		8.715	5.8194		8.715	1.237			8.715	-0.0712188		8.715	15.035		8.715	-23.8384
8.72	0.00603842		8.72	5.8098		8.72	1.2281			8.72	-0.0859194		8.72	14.8035		8.72	-23.7054
8.725	0.00604188		8.725	5.809		8.725	1.2199			8.725	-0.100272		8.725	14.683		8.725	-23.5679
8.73	0.00604535		8.73	5.8159		8.73	1.2123			8.73	-0.113841		8.73	14.6605		8.73	-23.4283
8.735	0.00604881		8.735	5.829		8.735	1.2054			8.735	-0.126113		8.735	14.7197		8.735	-23.2865
8.74	0.00605227		8.74	5.8464		8.74	1.1993			8.74	-0.136511		8.74	14.8425		8.74	-23.1395
8.745	0.00605573		8.745	5.8663		8.745	1.1937			8.745	-0.144435		8.745	15.01		8.745	-22.9818
8.75	0.0060592		8.75	5.8864		8.75	1.1888			8.75	-0.149313		8.75	15.2042		8.75	-22.8062
8.755	0.00606266		8.755	5.9043		8.755	1.1843			8.755	-0.150662		8.755	15.4089		8.755	-22.6037
8.76	0.00606612		8.76	5.9177		8.76	1.1803			8.76	-0.148144		8.76	15.611		8.76	-22.3649
8.765	0.00606958		8.765	5.9242		8.765	1.1767			8.765	-0.141614		8.765	15.8013		8.765	-22.0806
8.77	0.00607305		8.77	5.9218		8.77	1.1734			8.77	-0.131157		8.77	15.9743		8.77	-21.7432
8.775	0.00607651		8.775	5.9088		8.775	1.1705			8.775	-0.117093		8.775	16.1287		8.775	-21.3471
8.78	0.00607997		8.78	5.884		8.78	1.168			8.78	-0.0999679		8.78	16.2662		8.78	-20.8905
8.785	0.00608343		8.785	5.8467		8.785	1.1659			8.785	-0.0805145		8.785	16.3909		8.785	-20.3751
8.79	0.0060869		8.79	5.7969		8.79	1.1642			8.79	-0.0596053		8.79	16.5082		8.79	-19.8071
8.795	0.00609036		8.795	5.7352		8.795	1.1632			8.795	-0.0381882		8.795	16.6229		8.795	-19.1966
8.8	0.00609382		8.8	5.6629		8.8	1.1627			8.8	-0.0172209		8.8	16.7386		8.8	-18.5571
8.805	0.00609728		8.805	5.5818		8.805	1.1629			8.805	0.00239358		8.805	16.8567		8.805	-17.9044
8.81	0.00610074		8.81	5.4944		8.81	1.1638			8.81	0.019864		8.81	16.9754		8.81	-17.2553
8.815	0.00610421		8.815	5.4031		8.815	1.1654			8.815	0.0345581		8.815	17.0904		8.815	-16.6257
8.82	0.00610767		8.82	5.3109		8.82	1.1676			8.82	0.0460365		8.82	17.1951		8.82	-16.0294
8.825	0.00611113		8.825	5.2205		8.825	1.1704			8.825	0.0540721		8.825	17.2812		8.825	-15.4763
8.83	0.00611459		8.83	5.1347		8.83	1.1737			8.83	0.0586546		8.83	17.3404		8.83	-14.9718
8.835	0.00611806		8.835	5.0556		8.835	1.1775			8.835	0.0599781		8.835	17.3656		8.835	-14.5154
8.84	0.00612152		8.84	4.9852		8.84	1.1816			8.84	0.0584149		8.84	17.3519		8.84	-14.1014
8.845	0.00612498		8.845	4.9248		8.845	1.1861			8.845	0.0544741		8.845	17.2974		8.845	-13.7193
8.85	0.00612844		8.85	4.8752		8.85	1.1907			8.85	0.0487502		8.85	17.2042		8.85	-13.3544
8.855	0.00613191		8.855	4.8363		8.855	1.1955			8.855	0.0418649		8.855	17.0782		8.855	-12.99
8.86	0.00613537		8.86	4.8078		8.86	1.2003			8.86	0.0344086		8.86	16.9285		8.86	-12.6086
8.865	0.00613883		8.865	4.7885		8.865	1.2051			8.865	0.0268877		8.865	16.7668		8.865	-12.1934
8.87	0.00614229		8.87	4.7772		8.87	1.2098			8.87	0.0196835		8.87	16.6062		8.87	-11.7307
8.875	0.00614576		8.875	4.7719		8.875	1.2144			8.875	0.0130287		8.875	16.4596		8.875	-11.2101
8.88	0.00614922		8.88	4.7709		8.88	1.2187			8.88	0.0070026		8.88	16.3391		8.88	-10.626
8.885	0.00615268		8.885	4.7723		8.885	1.2228			8.885	0.00154673		8.885	16.2544		8.885	-9.97759
8.89	0.00615614		8.89	4.7743		8.89	1.2266			8.89	-0.00350389		8.89	16.2121		8.89	-9.26855
8.895	0.00615961		8.895	4.7754		8.895	1.23			8.895	-0.00837773		8.895	16.2152		8.895	-8.50686
8.9	0.00616307		8.9	4.7745		8.9	1.233			8.9	-0.0133193		8.9	16.2631		8.9	-7.70388
8.905	0.00616653		8.905	4.7709		8.905	1.2357			8.905	-0.0185442		8.905	16.3518		8.905	-6.8735
8.91	0.00616999		8.91	4.7643		8.91	1.2381			8.91	-0.0242022		8.91	16.4742		8.91	-6.0314
8.915	0.00617346		8.915	4.755		8.915	1.2401			8.915	-0.0303538		8.915	16.6207		8.915	-5.19436
8.92	0.00617692		8.92	4.7433		8.92	1.2418			8.92	-0.0369602		8.92	16.7802		8.92	-4.37965
8.925	0.00618038		8.925	4.7299		8.925	1.2432			8.925	-0.0438882		8.925	16.9409		8.925	-3.60467
8.93	0.00618384		8.93	4.7156		8.93	1.2445			8.93	-0.0509263		8.93	17.0906		8.93	-2.8866
8.935	0.0061873		8.935	4.7012		8.935	1.2455			8.935	-0.0578075		8.935	17.2179		8.935	-2.24204
8.94	0.00619077		8.94	4.687		8.94	1.2463			8.94	-0.0642365		8.94	17.3125		8.94	-1.68672
8.945	0.00619423		8.945	4.6735		8.945	1.2469			8.945	-0.0699139		8.945	17.3659		8.945	-1.235
8.95	0.00619769		8.95	4.6604		8.95	1.2472			8.95	-0.074558		8.95	17.3715		8.95	-0.899368
8.955	0.00620115		8.955	4.6472		8.955	1.2472			8.955	-0.0779198		8.955	17.3253		8.955	-0.689833
8.96	0.00620462		8.96	4.6331		8.96	1.2469			8.96	-0.0797913		8.96	17.2257		8.96	-0.613341
8.965	0.00620808		8.965	4.6168		8.965	1.2461			8.965	-0.0800093		8.965	17.0738		8.965	-0.673228
8.97	0.00621154		8.97	4.5969		8.97	1.2449			8.97	-0.0784558		8.97	16.8735		8.97	-0.8688
8.975	0.006215		8.975	4.572		8.975	1.2432			8.975	-0.0750564		8.975	16.6311		8.975	-1.19511
8.98	0.00621847		8.98	4.5409		8.98	1.241			8.98	-0.0697806		8.98	16.3552		8.98	-1.64296
8.985	0.00622193		8.985	4.5022		8.985	1.2383			8.985	-0.0626436		8.985	16.0562		8.985	-2.19915
8.99	0.00622539		8.99	4.4553		8.99	1.2352			8.99	-0.0537113		8.99	15.7455		8.99	-2.84697
8.995	0.00622885		8.995	4.3999		8.995	1.2318			8.995	-0.043108		8.995	15.4351		8.995	-3.5669
9	0.00623232		9	4.336		9	1.2282			9	-0.0310247		9	15.1362		9	-4.33756
9.005	0.00623578		9.005	4.2642		9.005	1.2245			9.005	-0.0177259		9.005	14.8587		9.005	-5.13671
9.01	0.00623924		9.01	4.1856		9.01	1.2209			9.01	-0.00355359		9.01	14.61		9.01	-5.94236
9.015	0.0062427		9.015	4.1015		9.015	1.2174			9.015	0.0110762		9.015	14.3941		9.015	-6.73383
9.02	0.00624617		9.02	4.0134		9.02	1.2141			9.02	0.0256846		9.02	14.2113		9.02	-7.49275
9.025	0.00624963		9.025	3.923		9.025	1.211			9.025	0.0397501		9.025	14.0579		9.025	-8.2038
9.03	0.00625309		9.03	3.832		9.03	1.2083			9.03	0.0527383		9.03	13.9265		9.03	-8.85528
9.035	0.00625655		9.035	3.7418		9.035	1.2058			9.035	0.0641379		9.035	13.8068		9.035	-9.43921
9.04	0.00626002		9.04	3.6538		9.04	1.2035			9.04	0.0735004		9.04	13.6865		9.04	-9.95126
9.045	0.00626348		9.045	3.569		9.045	1.2013			9.045	0.0804784		9.045	13.5532		9.045	-10.3902
9.05	0.00626694		9.05	3.4883		9.05	1.1991			9.05	0.0848576		9.05	13.3957		9.05	-10.7574
9.055	0.0062704		9.055	3.4123		9.055	1.1969			9.055	0.0865779		9.055	13.2055		9.055	-11.0554
9.06	0.00627386		9.06	3.3413		9.06	1.1944			9.06	0.0857396		9.06	12.9784		9.06	-11.2879
9.065	0.00627733		9.065	3.2756		9.065	1.1917			9.065	0.0825928		9.065	12.715		9.065	-11.4581
9.07	0.00628079		9.07	3.2154		9.07	1.1887			9.07	0.0775121		9.07	12.4216		9.07	-11.5688
9.075	0.00628425		9.075	3.1605		9.075	1.1854			9.075	0.0709567		9.075	12.1094		9.075	-11.6219
9.08	0.00628771		9.08	3.1112		9.08	1.1817			9.08	0.0634243		9.08	11.7941		9.08	-11.6188
9.085	0.00629118		9.085	3.0674		9.085	1.1776			9.085	0.0554031		9.085	11.4942		9.085	-11.5603
9.09	0.00629464		9.09	3.0291		9.09	1.1731			9.09	0.0473283		9.09	11.2299		9.09	-11.448
9.095	0.0062981		9.095	2.9966		9.095	1.1684			9.095	0.0395502		9.095	11.0206		9.095	-11.2844
9.1	0.00630156		9.1	2.9698		9.1	1.1634			9.1	0.0323158		9.1	10.8837		9.1	-11.0738
9.105	0.00630503		9.105	2.9486		9.105	1.1583			9.105	0.0257659		9.105	10.8327		9.105	-10.8231
9.11	0.00630849		9.11	2.9331		9.11	1.1531			9.11	0.0199467		9.11	10.8761		9.11	-10.5414
9.115	0.00631195		9.115	2.9229		9.115	1.1479			9.115	0.0148304		9.115	11.017		9.115	-10.2404
9.12	0.00631541		9.12	2.9177		9.12	1.1427			9.12	0.0103428		9.12	11.2526		9.12	-9.93361
9.125	0.00631888		9.125	2.917		9.125	1.1376			9.125	0.00638917		9.125	11.5752		9.125	-9.63568
9.13	0.00632234		9.13	2.9201		9.13	1.1326			9.13	0.00287712		9.13	11.9726		9.13	-9.36135
9.135	0.0063258		9.135	2.9261		9.135	1.1279			9.135	-0.000269538		9.135	12.4295		9.135	-9.1245
9.14	0.00632926		9.14	2.934		9.14	1.1235			9.14	-0.00310517		9.14	12.9293		9.14	-8.93721
9.145	0.00633273		9.145	2.943		9.145	1.1194			9.145	-0.00566518		9.145	13.4552		9.145	-8.80891
9.15	0.00633619		9.15	2.9518		9.15	1.1157			9.15	-0.00797495		9.15	13.9914		9.15	-8.74592
9.155	0.00633965		9.155	2.9597		9.155	1.1125			9.155	-0.0100617		9.155	14.5245		9.155	-8.75114
9.16	0.00634311		9.16	2.9656		9.16	1.1097			9.16	-0.0119659		9.16	15.0438		9.16	-8.82406
9.165	0.00634658		9.165	2.969		9.165	1.1076			9.165	-0.0137504		9.165	15.5411		9.165	-8.96097
9.17	0.00635004		9.17	2.9695		9.17	1.106			9.17	-0.0155033		9.17	16.0112		9.17	-9.1554
9.175	0.0063535		9.175	2.9669		9.175	1.1052			9.175	-0.0173368		9.175	16.4504		9.175	-9.39861
9.18	0.00635696		9.18	2.9612		9.18	1.1052			9.18	-0.0193799		9.18	16.8561		9.18	-9.68016
9.185	0.00636042		9.185	2.9529		9.185	1.1061			9.185	-0.0217672		9.185	17.226		9.185	-9.98853
9.19	0.00636389		9.19	2.9426		9.19	1.1079			9.19	-0.0246257		9.19	17.5571		9.19	-10.3118
9.195	0.00636735		9.195	2.9309		9.195	1.1106			9.195	-0.0280594		9.195	17.8455		9.195	-10.6379
9.2	0.00637081		9.2	2.9186		9.2	1.1143			9.2	-0.0321365		9.2	18.0861		9.2	-10.9558
9.205	0.00637427		9.205	2.9066		9.205	1.119			9.205	-0.0368767		9.205	18.2731		9.205	-11.2551
9.21	0.00637774		9.21	2.8956		9.21	1.1247			9.21	-0.0422423		9.21	18.4007		9.21	-11.5273
9.215	0.0063812		9.215	2.8863		9.215	1.1312			9.215	-0.0481338		9.215	18.4634		9.215	-11.7652
9.22	0.00638466		9.22	2.8792		9.22	1.1385			9.22	-0.0543885		9.22	18.4578		9.22	-11.9635
9.225	0.00638812		9.225	2.8747		9.225	1.1465			9.225	-0.0607857		9.225	18.3827		9.225	-12.1189
9.23	0.00639159		9.23	2.8729		9.23	1.1551			9.23	-0.067056		9.23	18.24		9.23	-12.2291
9.235	0.00639505		9.235	2.8741		9.235	1.1642			9.235	-0.0728964		9.235	18.035		9.235	-12.2933
9.24	0.00639851		9.24	2.8781		9.24	1.1736			9.24	-0.0779893		9.24	17.7758		9.24	-12.3111
9.245	0.00640197		9.245	2.8851		9.245	1.1833			9.245	-0.0820246		9.245	17.4735		9.245	-12.2825
9.25	0.00640544		9.25	2.8949		9.25	1.1933			9.25	-0.0847233		9.25	17.1407		9.25	-12.2071
9.255	0.0064089		9.255	2.9077		9.255	1.2035			9.255	-0.0858591		9.255	16.7908		9.255	-12.0844
9.26	0.00641236		9.26	2.9234		9.26	1.2139			9.26	-0.085277		9.26	16.4373		9.26	-11.9137
9.265	0.00641582		9.265	2.9422		9.265	1.2247			9.265	-0.0829055		9.265	16.0926		9.265	-11.6944
9.27	0.00641929		9.27	2.9641		9.27	1.2359			9.27	-0.0787615		9.27	15.7679		9.27	-11.4266
9.275	0.00642275		9.275	2.9893		9.275	1.2478			9.275	-0.0729467		9.275	15.4724		9.275	-11.112
9.28	0.00642621		9.28	3.0176		9.28	1.2606			9.28	-0.065636		9.28	15.2138		9.28	-10.7546
9.285	0.00642967		9.285	3.049		9.285	1.2743			9.285	-0.0570589		9.285	14.998		9.285	-10.3615
9.29	0.00643314		9.29	3.0829		9.29	1.2893			9.29	-0.0474769		9.29	14.8301		9.29	-9.94321
9.295	0.0064366		9.295	3.1188		9.295	1.3057			9.295	-0.037159		9.295	14.7139		9.295	-9.51409
9.3	0.00644006		9.3	3.1559		9.3	1.3235			9.3	-0.0263583		9.3	14.6531		9.3	-9.09167
9.305	0.00644352		9.305	3.1933		9.305	1.3427			9.305	-0.0152933		9.305	14.6507		9.305	-8.69597
9.31	0.00644698		9.31	3.2297		9.31	1.3632			9.31	-0.00413593		9.31	14.7091		9.31	-8.34822
9.315	0.00645045		9.315	3.264		9.315	1.3848			9.315	0.00699347		9.315	14.8298		9.315	-8.06919
9.32	0.00645391		9.32	3.2951		9.32	1.4072			9.32	0.0180218		9.32	15.0131		9.32	-7.87749
9.325	0.00645737		9.325	3.322		9.325	1.4298			9.325	0.0289118		9.325	15.2569		9.325	-7.78772
9.33	0.00646083		9.33	3.3439		9.33	1.4522			9.33	0.0396455		9.33	15.5566		9.33	-7.80892
9.335	0.0064643		9.335	3.3602		9.335	1.4738			9.335	0.0502038		9.335	15.9046		9.335	-7.94335
9.34	0.00646776		9.34	3.3707		9.34	1.494			9.34	0.0605461		9.34	16.2899		9.34	-8.18584
9.345	0.00647122		9.345	3.3755		9.345	1.5121			9.345	0.0705938		9.345	16.6985		9.345	-8.5237
9.35	0.00647468		9.35	3.3748		9.35	1.5277			9.35	0.0802188		9.35	17.1138		9.35	-8.93732
9.355	0.00647815		9.355	3.3694		9.355	1.5401			9.355	0.0892393		9.355	17.5175		9.355	-9.40135
9.36	0.00648161		9.36	3.3599		9.36	1.5492			9.36	0.0974252		9.36	17.8912		9.36	-9.88645
9.365	0.00648507		9.365	3.3475		9.365	1.5545			9.365	0.104511		9.365	18.2173		9.365	-10.3613
9.37	0.00648853		9.37	3.3329		9.37	1.5559			9.37	0.110216		9.37	18.4809		9.37	-10.7952
9.375	0.006492		9.375	3.3172		9.375	1.5535			9.375	0.11427		9.375	18.6711		9.375	-11.1597
9.38	0.00649546		9.38	3.3012		9.38	1.5472			9.38	0.116439		9.38	18.7816		9.38	-11.4313
9.385	0.00649892		9.385	3.2856		9.385	1.5374			9.385	0.116551		9.385	18.8113		9.385	-11.5927
9.39	0.00650238		9.39	3.2708		9.39	1.5241			9.39	0.114518		9.39	18.7645		9.39	-11.6337
9.395	0.00650585		9.395	3.257		9.395	1.5078			9.395	0.11035		9.395	18.6496		9.395	-11.5518
9.4	0.00650931		9.4	3.2443		9.4	1.4888			9.4	0.104164		9.4	18.4786		9.4	-11.3517
9.405	0.00651277		9.405	3.2324		9.405	1.4673			9.405	0.0961784		9.405	18.265		9.405	-11.0442
9.41	0.00651623		9.41	3.2209		9.41	1.4438			9.41	0.0867067		9.41	18.0227		9.41	-10.6449
9.415	0.0065197		9.415	3.209		9.415	1.4186			9.415	0.0761375		9.415	17.7641		9.415	-10.1725
9.42	0.00652316		9.42	3.1961		9.42	1.392			9.42	0.0649126		9.42	17.4994		9.42	-9.64674
9.425	0.00652662		9.425	3.1814		9.425	1.3645			9.425	0.0534993		9.425	17.2355		9.425	-9.08679
9.43	0.00653008		9.43	3.164		9.43	1.3363			9.43	0.0423624		9.43	16.9758		9.43	-8.51001
9.435	0.00653354		9.435	3.1431		9.435	1.3078			9.435	0.031935		9.435	16.7205		9.435	-7.93096
9.44	0.00653701		9.44	3.1182		9.44	1.2793			9.44	0.0225928		9.44	16.4675		9.44	-7.36104
9.445	0.00654047		9.445	3.0887		9.445	1.2512			9.445	0.0146307		9.445	16.2132		9.445	-6.80862
9.45	0.00654393		9.45	3.0542		9.45	1.2237			9.45	0.00824533		9.45	15.9533		9.45	-6.27956
9.455	0.00654739		9.455	3.0147		9.455	1.1972			9.455	0.00352392		9.455	15.6843		9.455	-5.778
9.46	0.00655086		9.46	2.9704		9.46	1.1718			9.46	0.000439688		9.46	15.4041		9.46	-5.30728
9.465	0.00655432		9.465	2.9215		9.465	1.1478			9.465	-0.00114438		9.465	15.1121		9.465	-4.87074
9.47	0.00655778		9.47	2.8687		9.47	1.1253			9.47	-0.00146409		9.47	14.81		9.47	-4.47239
9.475	0.00656124		9.475	2.8128		9.475	1.1043			9.475	-0.000835226		9.475	14.5011		9.475	-4.11717
9.48	0.00656471		9.48	2.7548		9.48	1.085			9.48	0.000371436		9.48	14.19		9.48	-3.81095
9.485	0.00656817		9.485	2.696		9.485	1.0673			9.485	0.00175948		9.485	13.8822		9.485	-3.56013
9.49	0.00657163		9.49	2.6375		9.49	1.051			9.49	0.00293797		9.49	13.5832		9.49	-3.37103
9.495	0.00657509		9.495	2.5806		9.495	1.0362			9.495	0.00355165		9.495	13.2983		9.495	-3.24898
9.5	0.00657856		9.5	2.5267		9.5	1.0226			9.5	0.00330737		9.5	13.032		9.5	-3.19752
9.505	0.00658202		9.505	2.4769		9.505	1.0102			9.505	0.00199425		9.505	12.7879		9.505	-3.21755
9.51	0.00658548		9.51	2.4322		9.51	0.9987			9.51	-0.00050422		9.51	12.5687		9.51	-3.30675
9.515	0.00658894		9.515	2.3934		9.515	0.988			9.515	-0.00420679		9.515	12.3766		9.515	-3.45923
9.52	0.00659241		9.52	2.3611		9.52	0.978			9.52	-0.00903957		9.52	12.2132		9.52	-3.66554
9.525	0.00659587		9.525	2.3356		9.525	0.9687			9.525	-0.0148483		9.525	12.0799		9.525	-3.91295
9.53	0.00659933		9.53	2.3169		9.53	0.9598			9.53	-0.0214155		9.53	11.978		9.53	-4.18616
9.535	0.00660279		9.535	2.3049		9.535	0.9515			9.535	-0.0284808		9.535	11.9088		9.535	-4.46813
9.54	0.00660626		9.54	2.2991		9.54	0.9437			9.54	-0.0357608		9.54	11.8735		9.54	-4.74124
9.545	0.00660972		9.545	2.299		9.545	0.9363			9.545	-0.0429678		9.545	11.8729		9.545	-4.98844
9.55	0.00661318		9.55	2.3039		9.55	0.9294			9.55	-0.049826		9.55	11.9074		9.55	-5.19453
9.555	0.00661664		9.555	2.3129		9.555	0.9229			9.555	-0.0560844		9.555	11.9763		9.555	-5.34732
9.56	0.0066201		9.56	2.3252		9.56	0.9169			9.56	-0.0615266		9.56	12.0781		9.56	-5.43867
9.565	0.00662357		9.565	2.34		9.565	0.9113			9.565	-0.0659796		9.565	12.21		9.565	-5.46528
9.57	0.00662703		9.57	2.3564		9.57	0.906			9.57	-0.0693195		9.57	12.3677		9.57	-5.42928
9.575	0.00663049		9.575	2.3738		9.575	0.9011			9.575	-0.0714775		9.575	12.5458		9.575	-5.3383
9.58	0.00663395		9.58	2.3913		9.58	0.8963			9.58	-0.0724425		9.58	12.7377		9.58	-5.20529
9.585	0.00663742		9.585	2.4086		9.585	0.8917			9.585	-0.0722628		9.585	12.9355		9.585	-5.04779
9.59	0.00664088		9.59	2.425		9.59	0.8871			9.59	-0.0710422		9.59	13.1305		9.59	-4.88686
9.595	0.00664434		9.595	2.4402		9.595	0.8825			9.595	-0.0689324		9.595	13.313		9.595	-4.74556
9.6	0.0066478		9.6	2.4538		9.6	0.8779			9.6	-0.0661187		9.6	13.4729		9.6	-4.64726
9.605	0.00665127		9.605	2.4657		9.605	0.8731			9.605	-0.0627998		9.605	13.5996		9.605	-4.61375
9.61	0.00665473		9.61	2.4756		9.61	0.8681			9.61	-0.0591632		9.61	13.6828		9.61	-4.66337
9.615	0.00665819		9.615	2.4834		9.615	0.8629			9.615	-0.0553589		9.615	13.7122		9.615	-4.80943
9.62	0.00666165		9.62	2.4889		9.62	0.8575			9.62	-0.0514737		9.62	13.6788		9.62	-5.05893
9.625	0.00666512		9.625	2.492		9.625	0.8517			9.625	-0.0475114		9.625	13.5753		9.625	-5.41185
9.63	0.00666858		9.63	2.4925		9.63	0.8457			9.63	-0.0433823		9.63	13.3962		9.63	-5.86107
9.635	0.00667204		9.635	2.4904		9.635	0.8393			9.635	-0.0389038		9.635	13.1391		9.635	-6.3928
9.64	0.0066755		9.64	2.4854		9.64	0.8324			9.64	-0.0338154		9.64	12.8051		9.64	-6.98775
9.645	0.00667897		9.645	2.4775		9.645	0.8252			9.645	-0.0278068		9.645	12.3986		9.645	-7.62263
9.65	0.00668243		9.65	2.4666		9.65	0.8176			9.65	-0.0205554		9.65	11.928		9.65	-8.27197
9.655	0.00668589		9.655	2.4525		9.655	0.8095			9.655	-0.0117705		9.655	11.4052		9.655	-8.91005
9.66	0.00668935		9.66	2.4355		9.66	0.801			9.66	-0.00123727		9.66	10.8451		9.66	-9.51271
9.665	0.00669281		9.665	2.4155		9.665	0.7922			9.665	0.0111458		9.665	10.265		9.665	-10.0589
9.67	0.00669628		9.67	2.3928		9.67	0.7831			9.67	0.0253412		9.67	9.68318		9.67	-10.5315
9.675	0.00669974		9.675	2.3679		9.675	0.774			9.675	0.0411637		9.675	9.11797		9.675	-10.9185
9.68	0.0067032		9.68	2.341		9.68	0.7649			9.68	0.0582893		9.68	8.58643		9.68	-11.2122
9.685	0.00670666		9.685	2.3127		9.685	0.7561			9.685	0.0762822		9.685	8.1032		9.685	-11.4099
9.69	0.00671013		9.69	2.2835		9.69	0.7476			9.69	0.0946356		9.69	7.67952		9.69	-11.5123
9.695	0.00671359		9.695	2.254		9.695	0.7398			9.695	0.11282		9.695	7.32264		9.695	-11.5233
9.7	0.00671705		9.7	2.2245		9.7	0.7327			9.7	0.130334		9.7	7.03547		9.7	-11.4488
9.705	0.00672051		9.705	2.1956		9.705	0.7265			9.705	0.146746		9.705	6.81678		9.705	-11.2959
9.71	0.00672398		9.71	2.1673		9.71	0.7213			9.71	0.161727		9.71	6.66163		9.71	-11.0728
9.715	0.00672744		9.715	2.1398		9.715	0.717			9.715	0.175065		9.715	6.56216		9.715	-10.7876
9.72	0.0067309		9.72	2.1132		9.72	0.7137			9.72	0.18666		9.72	6.50857		9.72	-10.449
9.725	0.00673436		9.725	2.0872		9.725	0.7113			9.725	0.196506		9.725	6.49013		9.725	-10.0654
9.73	0.00673783		9.73	2.0615		9.73	0.7097			9.73	0.204659		9.73	6.49623		9.73	-9.64584
9.735	0.00674129		9.735	2.036		9.735	0.7087			9.735	0.2112		9.735	6.51716		9.735	-9.1994
9.74	0.00674475		9.74	2.0103		9.74	0.7081			9.74	0.216196		9.74	6.54482		9.74	-8.73543
9.745	0.00674821		9.745	1.9841		9.745	0.7078			9.745	0.219674		9.745	6.573		9.745	-8.26331
9.75	0.00675168		9.75	1.9574		9.75	0.7076			9.75	0.221596		9.75	6.59759		9.75	-7.79215
9.755	0.00675514		9.755	1.93		9.755	0.7074			9.755	0.221862		9.755	6.61636		9.755	-7.33035
9.76	0.0067586		9.76	1.9019		9.76	0.707			9.76	0.220315		9.76	6.62877		9.76	-6.88509
9.765	0.00676206		9.765	1.8733		9.765	0.7063			9.765	0.216769		9.765	6.63551		9.765	-6.46194
9.77	0.00676553		9.77	1.8445		9.77	0.7053			9.77	0.211036		9.77	6.63812		9.77	-6.06444
9.775	0.00676899		9.775	1.8157		9.775	0.7041			9.775	0.202966		9.775	6.63856		9.775	-5.69404
9.78	0.00677245		9.78	1.7872		9.78	0.7026			9.78	0.192477		9.78	6.63892		9.78	-5.35015
9.785	0.00677591		9.785	1.7593		9.785	0.7009			9.785	0.179587		9.785	6.64114		9.785	-5.03043
9.79	0.00677937		9.79	1.7323		9.79	0.6992			9.79	0.164422		9.79	6.64694		9.79	-4.73134
9.795	0.00678284		9.795	1.7063		9.795	0.6974			9.795	0.147228		9.795	6.65776		9.795	-4.44874
9.8	0.0067863		9.8	1.6815		9.8	0.6958			9.8	0.128352		9.8	6.67482		9.8	-4.17852
9.805	0.00678976		9.805	1.6578		9.805	0.6943			9.805	0.108229		9.805	6.69924		9.805	-3.9172
9.81	0.00679322		9.81	1.6354		9.81	0.6931			9.81	0.0873429		9.81	6.73211		9.81	-3.66236
9.815	0.00679669		9.815	1.6139		9.815	0.692			9.815	0.066193		9.815	6.77466		9.815	-3.4129
9.82	0.00680015		9.82	1.5934		9.82	0.6911			9.82	0.0452586		9.82	6.82826		9.82	-3.16908
9.825	0.00680361		9.825	1.5736		9.825	0.6903			9.825	0.0249628		9.825	6.89448		9.825	-2.93237
9.83	0.00680707		9.83	1.5545		9.83	0.6895			9.83	0.00564695		9.83	6.97495		9.83	-2.70513
9.835	0.00681054		9.835	1.5358		9.835	0.6887			9.835	-0.0124474		9.835	7.07127		9.835	-2.49026
9.84	0.006814		9.84	1.5175		9.84	0.6879			9.84	-0.0291843		9.84	7.18478		9.84	-2.29078
9.845	0.00681746		9.845	1.4996		9.845	0.6869			9.845	-0.0445295		9.845	7.31624		9.845	-2.10949
9.85	0.00682092		9.85	1.482		9.85	0.6857			9.85	-0.0585351		9.85	7.46564		9.85	-1.9487
9.855	0.00682439		9.855	1.4649		9.855	0.6844			9.855	-0.0713182		9.855	7.63186		9.855	-1.81006
9.86	0.00682785		9.86	1.4484		9.86	0.6828			9.86	-0.0830339		9.86	7.81251		9.86	-1.69456
9.865	0.00683131		9.865	1.4325		9.865	0.6812			9.865	-0.0938465		9.865	8.00382		9.865	-1.60258
9.87	0.00683477		9.87	1.4174		9.87	0.6794			9.87	-0.103903		9.87	8.20066		9.87	-1.53403
9.875	0.00683824		9.875	1.4031		9.875	0.6775			9.875	-0.113312		9.875	8.39674		9.875	-1.48856
9.88	0.0068417		9.88	1.3899		9.88	0.6755			9.88	-0.122125		9.88	8.58492		9.88	-1.46569
9.885	0.00684516		9.885	1.3779		9.885	0.6734			9.885	-0.130333		9.885	8.75765		9.885	-1.46498
9.89	0.00684862		9.89	1.367		9.89	0.6713			9.89	-0.137863		9.89	8.90751		9.89	-1.48605
9.895	0.00685208		9.895	1.3573		9.895	0.669			9.895	-0.144587		9.895	9.02779		9.895	-1.52859
9.9	0.00685555		9.9	1.3488		9.9	0.6665			9.9	-0.150341		9.9	9.11298		9.9	-1.59221
9.905	0.00685901		9.905	1.3416		9.905	0.6639			9.905	-0.154939		9.905	9.15923		9.905	-1.67626
9.91	0.00686247		9.91	1.3355		9.91	0.661			9.91	-0.158199		9.91	9.16464		9.91	-1.77957
9.915	0.00686593		9.915	1.3305		9.915	0.6578			9.915	-0.159964		9.915	9.1294		9.915	-1.9002
9.92	0.0068694		9.92	1.3264		9.92	0.6543			9.92	-0.160128		9.92	9.0557		9.92	-2.03519
9.925	0.00687286		9.925	1.3231		9.925	0.6505			9.925	-0.158649		9.925	8.94749		9.925	-2.18041
9.93	0.00687632		9.93	1.3204		9.93	0.6464			9.93	-0.155568		9.93	8.81008		9.93	-2.33044
9.935	0.00687978		9.935	1.3182		9.935	0.642			9.935	-0.151016		9.935	8.64962		9.935	-2.47868
9.94	0.00688325		9.94	1.3163		9.94	0.6373			9.94	-0.145216		9.94	8.47258		9.94	-2.61753
9.945	0.00688671		9.945	1.3145		9.945	0.6324			9.945	-0.138476		9.945	8.28519		9.945	-2.73872
9.95	0.00689017		9.95	1.3125		9.95	0.6274			9.95	-0.131181		9.95	8.09294		9.95	-2.8338
9.955	0.00689363		9.955	1.3102		9.955	0.6224			9.955	-0.123776		9.955	7.9003		9.955	-2.89468
9.96	0.0068971		9.96	1.3073		9.96	0.6174			9.96	-0.116739		9.96	7.71044		9.96	-2.91423
9.965	0.00690056		9.965	1.3036		9.965	0.6124			9.965	-0.110556		9.965	7.52524		9.965	-2.88684
9.97	0.00690402		9.97	1.299		9.97	0.6076			9.97	-0.105695		9.97	7.34534		9.97	-2.80898
9.975	0.00690748		9.975	1.2933		9.975	0.603			9.975	-0.102575		9.975	7.17045		9.975	-2.67949
9.98	0.00691095		9.98	1.2866		9.98	0.5986			9.98	-0.101539		9.98	6.99963		9.98	-2.49989
9.985	0.00691441		9.985	1.2786		9.985	0.5945			9.985	-0.102834		9.985	6.83166		9.985	-2.27431
[truncated: 3 more rows]

## Sheet: Fig. 4
4a			4b			4d			4e
hbar*omega (eV)	sigma^zzz (mA*Ang^2/V^2)		hbar*omega (eV)	epsilon^zz		hbar*omega (eV)	sigma^zzz (mA*Ang^2/V^2)		hbar*omega (eV)	epsilon^zz
0.005	0.000291182		0.005	9.38199e-06		0.005	0.000265015		0.005	1.2e-06
0.01	0.000315762		0.01	1.90884e-05		0.01	0.000351214		0.01	2.5e-06
0.015	0.000355794		0.015	2.94147e-05		0.015	0.000508423		0.015	4.4e-06
0.02	0.000409835		0.02	4.06002e-05		0.02	0.000757499		0.02	7.1e-06
0.025	0.000475807		0.025	5.28035e-05		0.025	0.00112857		0.025	1.09e-05
0.03	0.000550966		0.03	6.60828e-05		0.03	0.00166161		0.03	1.65e-05
0.035	0.000631913		0.035	8.03823e-05		0.035	0.00240675		0.035	2.42e-05
0.04	0.000714652		0.04	9.55275e-05		0.04	0.0034239		0.04	3.5e-05
0.045	0.000794719		0.045	0.000111229		0.045	0.00478146		0.045	4.97e-05
0.05	0.000867374		0.05	0.000127097		0.05	0.00655382		0.05	6.92e-05
0.055	0.00092785		0.055	0.000142665		0.055	0.00881741		0.055	9.48e-05
0.06	0.000971639		0.06	0.000157423		0.06	0.0116454		0.06	0.0001276
0.065	0.000994783		0.065	0.000170854		0.065	0.015101		0.065	0.000169
0.07	0.00099414		0.07	0.000182478		0.07	0.0192308		0.07	0.0002203
0.075	0.000967584		0.075	0.000191889		0.075	0.0240572		0.075	0.0002828
0.08	0.000914127		0.08	0.00019879		0.08	0.0295734		0.08	0.0003578
0.085	0.000833941		0.085	0.000203017		0.085	0.0357396		0.085	0.0004466
0.09	0.000728276		0.09	0.000204558		0.09	0.0424831		0.09	0.0005508
0.095	0.000599309		0.095	0.000203546		0.095	0.0497034		0.095	0.0006719
0.1	0.000449915		0.1	0.000200253		0.1	0.0572801		0.1	0.0008119
0.105	0.000283431		0.105	0.000195065		0.105	0.0650871		0.105	0.0009735
0.11	0.000103419		0.11	0.000188451		0.11	0.0730076		0.11	0.0011601
0.115	-8.65348e-05		0.115	0.000180924		0.115	0.080952		0.115	0.0013761
0.12	-0.00028296		0.12	0.000173006		0.12	0.088873		0.12	0.001627
0.125	-0.000482578		0.125	0.000165186		0.125	0.0967773		0.125	0.0019194
0.13	-0.000682321		0.13	0.000157889		0.13	0.10473		0.13	0.0022608
0.135	-0.000879295		0.135	0.000151455		0.135	0.112851		0.135	0.0026591
0.14	-0.00107073		0.14	0.000146114		0.14	0.1213		0.14	0.0031217
0.145	-0.00125393		0.145	0.000141984		0.145	0.130255		0.145	0.0036549
0.15	-0.00142622		0.15	0.000139072		0.15	0.139882		0.15	0.0042627
0.155	-0.00158498		0.155	0.000137278		0.155	0.150297		0.155	0.0049455
0.16	-0.00172767		0.16	0.00013642		0.16	0.161536		0.16	0.0056994
0.165	-0.00185196		0.165	0.000136249		0.165	0.173522		0.165	0.0065157
0.17	-0.0019558		0.17	0.000136479		0.17	0.186043		0.17	0.00738
0.175	-0.00203763		0.175	0.000136809		0.175	0.198743		0.175	0.0082734
0.18	-0.00209643		0.18	0.000136955		0.18	0.211122		0.18	0.009173
0.185	-0.00213187		0.185	0.000136665		0.185	0.222555		0.185	0.0100537
0.19	-0.00214432		0.19	0.000135742		0.19	0.23231		0.19	0.010891
0.195	-0.00213488		0.195	0.000134055		0.195	0.239579		0.195	0.011663
0.2	-0.00210522		0.2	0.000131542		0.2	0.243509		0.2	0.0123538
0.205	-0.00205755		0.205	0.000128207		0.205	0.243224		0.205	0.0129559
0.21	-0.00199442		0.21	0.000124117		0.21	0.237841		0.21	0.0134731
0.215	-0.00191855		0.215	0.000119384		0.215	0.22648		0.215	0.0139216
0.22	-0.00183267		0.22	0.000114153		0.22	0.208264		0.22	0.014331
0.225	-0.00173944		0.225	0.000108588		0.225	0.182324		0.225	0.0147443
0.23	-0.00164127		0.23	0.000102851		0.23	0.147799		0.23	0.0152161
0.235	-0.00154034		0.235	9.7095e-05		0.235	0.103871		0.235	0.0158106
0.24	-0.00143859		0.24	9.14521e-05		0.24	0.0498074		0.24	0.0165976
0.245	-0.0013377		0.245	8.60287e-05		0.245	-0.0149524		0.245	0.0176486
0.25	-0.00123919		0.25	8.0904e-05		0.25	-0.0906866		0.25	0.0190313
0.255	-0.00114441		0.255	7.61317e-05		0.255	-0.177249		0.255	0.0208052
0.26	-0.00105465		0.26	7.17434e-05		0.26	-0.273913		0.26	0.0230159
0.265	-0.000971097		0.265	6.77538e-05		0.265	-0.379223		0.265	0.0256913
0.27	-0.000894866		0.27	6.41661e-05		0.27	-0.490868		0.27	0.0288381
0.275	-0.000826987		0.275	6.0977e-05		0.275	-0.60561		0.275	0.0324403
0.28	-0.000768356		0.28	5.81798e-05		0.28	-0.719279		0.28	0.0364595
0.285	-0.000719686		0.285	5.57677e-05		0.285	-0.826841		0.285	0.0408372
0.29	-0.000681458		0.29	5.37339e-05		0.29	-0.922523		0.29	0.0454991
0.295	-0.000653867		0.295	5.20724e-05		0.295	-0.999968		0.295	0.0503617
0.3	-0.000636779		0.3	5.0776e-05		0.3	-1.05236		0.3	0.0553404
0.305	-0.000629711		0.305	4.98355e-05		0.305	-1.07241		0.305	0.0603582
0.31	-0.00063182		0.31	4.9237e-05		0.31	-1.05222		0.31	0.0653566
0.315	-0.000641921		0.315	4.8961e-05		0.315	-0.982713		0.315	0.0703064
0.32	-0.000658526		0.32	4.89807e-05		0.32	-0.852855		0.32	0.0752195
0.325	-0.000679905		0.325	4.92616e-05		0.325	-0.64836		0.325	0.080161
0.33	-0.000704164		0.33	4.97618e-05		0.33	-0.350091		0.33	0.0852625
0.335	-0.000729343		0.335	5.04328e-05		0.335	0.0678121		0.335	0.0907356
0.34	-0.000753517		0.34	5.12217e-05		0.34	0.639839		0.34	0.0968837
0.345	-0.000774893		0.345	5.20735e-05		0.345	1.41077		0.345	0.104113
0.35	-0.000791905		0.35	5.29346e-05		0.35	2.43665		0.35	0.11294
0.355	-0.000803287		0.355	5.37557e-05		0.355	3.78477		0.355	0.123986
0.36	-0.000808119		0.36	5.44955e-05		0.36	5.53207		0.36	0.137971
0.365	-0.000805852		0.365	5.51238e-05		0.365	7.76177		0.365	0.155682
0.37	-0.000796295		0.37	5.56243e-05		0.37	10.558		0.37	0.177937
0.375	-0.000779586		0.375	5.59963e-05		0.375	13.9984		0.375	0.205524
0.38	-0.000756133		0.38	5.62559e-05		0.38	18.1456		0.38	0.239128
0.385	-0.000726547		0.385	5.64356e-05		0.385	23.0369		0.385	0.279256
0.39	-0.000691571		0.39	5.65835e-05		0.39	28.6754		0.39	0.326149
0.395	-0.000652012		0.395	5.67609e-05		0.395	35.0216		0.395	0.379712
0.4	-0.000608691		0.4	5.70389e-05		0.4	41.9877		0.4	0.439456
0.405	-0.0005624		0.405	5.74945e-05		0.405	49.4367		0.405	0.504478
0.41	-0.000513888		0.41	5.82064e-05		0.41	57.1851		0.41	0.57347
0.415	-0.000463864		0.415	5.92505e-05		0.415	65.0113		0.415	0.644779
0.42	-0.000413006		0.42	6.06958e-05		0.42	72.6689		0.42	0.716501
0.425	-0.000361994		0.425	6.26006e-05		0.425	79.9037		0.425	0.786618
0.43	-0.000311537		0.43	6.50106e-05		0.43	86.4732		0.43	0.853151
0.435	-0.000262392		0.435	6.79571e-05		0.435	92.1661		0.435	0.914328
0.44	-0.000215386		0.44	7.14569e-05		0.44	96.8204		0.44	0.968738
0.445	-0.000171414		0.445	7.55124e-05		0.445	100.338		0.445	1.01546
0.45	-0.000131419		0.45	8.01131e-05		0.45	102.694		0.45	1.05417
0.455	-9.63662e-05		0.455	8.52362e-05		0.455	103.938		0.455	1.08513
0.46	-6.71894e-05		0.46	9.08477e-05		0.46	104.192		0.46	1.10923
0.465	-4.47359e-05		0.465	9.69021e-05		0.465	103.64		0.465	1.1279
0.47	-2.97005e-05		0.47	0.000103342		0.47	102.51		0.47	1.14297
0.475	-2.25627e-05		0.475	0.000110098		0.475	101.061		0.475	1.15652
0.48	-2.35294e-05		0.48	0.000117086		0.48	99.5575		0.48	1.17073
0.485	-3.2492e-05		0.485	0.000124207		0.485	98.2511		0.485	1.18766
0.49	-4.90027e-05		0.49	0.00013135		0.49	97.3605		0.49	1.20907
0.495	-7.22739e-05		0.495	0.000138394		0.495	97.055		0.495	1.23627
0.5	-0.000101205		0.5	0.000145212		0.5	97.4426		0.5	1.26998
0.505	-0.000134436		0.505	0.000151679		0.505	98.5625		0.505	1.31026
0.51	-0.000170423		0.51	0.000157683		0.51	100.383		0.51	1.35645
0.515	-0.000207541		0.515	0.000163132		0.515	102.804		0.515	1.40722
0.52	-0.000244185		0.52	0.000167967		0.52	105.668		0.52	1.46066
0.525	-0.000278891		0.525	0.000172167		0.525	108.772		0.525	1.51439
0.53	-0.000310428		0.53	0.000175757		0.53	111.885		0.53	1.56579
0.535	-0.00033789		0.535	0.000178807		0.535	114.767		0.535	1.61218
0.54	-0.000360743		0.54	0.000181432		0.54	117.188		0.54	1.65104
0.545	-0.000378836		0.545	0.000183788		0.545	118.949		0.545	1.68021
0.55	-0.00039235		0.55	0.000186059		0.55	119.893		0.55	1.69809
0.555	-0.000401675		0.555	0.000188456		0.555	119.915		0.555	1.70372
0.56	-0.000407163		0.56	0.000191205		0.56	118.973		0.56	1.69688
0.565	-0.0004087		0.565	0.000194554		0.565	117.079		0.565	1.67806
0.57	-0.000404971		0.57	0.000198792		0.57	114.302		0.57	1.64843
0.575	-0.000392205		0.575	0.000204294		0.575	110.751		0.575	1.60971
0.58	-0.000362057		0.58	0.000211609		0.58	106.569		0.58	1.56408
0.585	-0.000298062		0.585	0.000221634		0.585	101.914		0.585	1.514
0.59	-0.000169802		0.59	0.000235896		0.59	96.951		0.59	1.46213
0.595	7.65125e-05		0.595	0.000257026		0.595	91.8402		0.595	1.41117
0.6	0.000532911		0.6	0.000289529		0.6	86.7264		0.6	1.36384
0.605	0.00135252		0.605	0.000340963		0.605	81.7355		0.605	1.32278
0.61	0.00278384		0.61	0.000423746		0.61	76.9714		0.61	1.29056
0.615	0.00522057		0.615	0.000557805		0.615	72.5155		0.615	1.26967
0.62	0.00927203		0.62	0.000774366		0.62	68.4285		0.62	1.26247
0.625	0.0158592		0.625	0.00112121		0.625	64.7527		0.625	1.2712
0.63	0.0263417		0.63	0.00166973		0.63	61.5142		0.63	1.29787
0.635	0.042678		0.635	0.00252405		0.635	58.7256		0.635	1.34423
0.64	0.0676203		0.64	0.00383236		0.64	56.387		0.64	1.41155
0.645	0.104938		0.645	0.00580051		0.645	54.4867		0.645	1.5005
0.65	0.15966		0.65	0.00870722		0.65	53.0011		0.65	1.61097
0.655	0.238306		0.655	0.0129204		0.655	51.8943		0.655	1.74187
0.66	0.349095		0.66	0.0189127		0.66	51.1172		0.66	1.89104
0.665	0.50206		0.665	0.0272752		0.665	50.6078		0.665	2.05516
0.67	0.70905		0.67	0.0387257		0.67	50.2923		0.67	2.22979
0.675	0.983542		0.675	0.0541103		0.675	50.0867		0.675	2.40957
0.68	1.34023		0.68	0.0743941		0.68	49.9007		0.68	2.58839
0.685	1.79434		0.685	0.10064		0.685	49.6424		0.685	2.7598
0.69	2.36069		0.69	0.133975		0.69	49.2233		0.69	2.91741
0.695	3.05246		0.695	0.175542		0.695	48.5649		0.695	3.05532
0.7	3.87983		0.7	0.226443		0.7	47.6039		0.7	3.16854
0.705	4.84845		0.705	0.28767		0.705	46.2967		0.705	3.25333
0.71	5.95807		0.71	0.360045		0.71	44.6234		0.71	3.30744
0.715	7.20134		0.715	0.444154		0.715	42.5889		0.715	3.33022
0.72	8.56306		0.72	0.540301		0.72	40.2222		0.72	3.32254
0.725	10.0199		0.725	0.648474		0.725	37.5744		0.725	3.28669
0.73	11.5412		0.73	0.768332		0.73	34.7148		0.73	3.22603
0.735	13.0895		0.735	0.89921		0.735	31.7255		0.735	3.14471
0.74	14.6232		0.74	1.04014		0.74	28.6964		0.74	3.04728
0.745	16.0982		0.745	1.18988		0.745	25.7192		0.745	2.93835
0.75	17.4713		0.75	1.34693		0.75	22.8827		0.75	2.82228
0.755	18.7022		0.755	1.50956		0.755	20.2684		0.755	2.70296
0.76	19.7565		0.76	1.67582		0.76	17.9472		0.76	2.58368
0.765	20.6073		0.765	1.84354		0.765	15.9764		0.765	2.46703
0.77	21.2368		0.77	2.01027		0.77	14.3984		0.77	2.35493
0.775	21.6366		0.775	2.17334		0.775	13.2389		0.775	2.24871
0.78	21.8073		0.78	2.32984		0.78	12.506		0.78	2.14913
0.785	21.758		0.785	2.47665		0.785	12.1897		0.785	2.05656
0.79	21.5045		0.79	2.61057		0.79	12.262		0.79	1.97106
0.795	21.0677		0.795	2.72839		0.795	12.6779		0.795	1.89248
0.8	20.4718		0.8	2.82713		0.8	13.3768		0.8	1.82051
0.805	19.7428		0.805	2.90418		0.805	14.2859		0.805	1.75481
0.81	18.9069		0.81	2.95756		0.81	15.3241		0.81	1.69496
0.815	17.9895		0.815	2.98603		0.815	16.4068		0.815	1.64055
0.82	17.0146		0.82	2.98929		0.82	17.4521		0.82	1.59118
0.825	16.0042		0.825	2.96796		0.825	18.3861		0.825	1.54645
0.83	14.9779		0.83	2.92366		0.83	19.1483		0.83	1.50596
0.835	13.9532		0.835	2.85882		0.835	19.6954		0.835	1.46936
0.84	12.9448		0.84	2.77657		0.84	20.0037		0.84	1.4363
0.845	11.9653		0.845	2.68052		0.845	20.0701		0.845	1.40651
0.85	11.0247		0.85	2.57453		0.85	19.9097		0.85	1.3798
0.855	10.1304		0.855	2.46247		0.855	19.5538		0.855	1.35608
0.86	9.28779		0.86	2.34804		0.86	19.0445		0.86	1.33543
0.865	8.49969		0.865	2.23465		0.865	18.4302		0.865	1.31812
0.87	7.76707		0.87	2.12527		0.87	17.7598		0.87	1.30464
0.875	7.08907		0.875	2.02249		0.875	17.0782		0.875	1.29574
0.88	6.46345		0.88	1.92848		0.88	16.4218		0.88	1.2924
0.885	5.88687		0.885	1.8451		0.885	15.816		0.885	1.29584
0.89	5.35535		0.89	1.77398		0.89	15.2734		0.89	1.30744
0.895	4.86461		0.895	1.71662		0.895	14.7932		0.895	1.32866
0.9	4.41034		0.9	1.67453		0.9	14.3628		0.9	1.36091
0.905	3.98846		0.905	1.64924		0.905	13.9591		0.905	1.40542
0.91	3.59526		0.91	1.64235		0.91	13.5514		0.91	1.4631
0.915	3.22745		0.915	1.65553		0.915	13.1051		0.915	1.53432
0.92	2.88213		0.92	1.69043		0.92	12.5844		0.92	1.61886
0.925	2.55675		0.925	1.74855		0.925	11.9571		0.925	1.71575
0.93	2.24898		0.93	1.83103		0.93	11.1974		0.93	1.82332
0.935	1.95666		0.935	1.93849		0.935	10.2897		0.935	1.93915
0.94	1.67771		0.94	2.07077		0.94	9.23169		0.94	2.0603
0.945	1.41017		0.945	2.22671		0.945	8.03695		0.945	2.18346
0.95	1.15222		0.95	2.40401		0.95	6.73687		0.95	2.30525
0.955	0.902327		0.955	2.59908		0.955	5.38202		0.955	2.42257
0.96	0.659407		0.96	2.80709		0.96	4.04257		0.96	2.53289
0.965	0.422966		0.965	3.02209		0.965	2.80783		0.965	2.63458
0.97	0.193264		0.97	3.2372		0.97	1.78469		0.97	2.72715
0.975	-0.0285896		0.975	3.44503		0.975	1.09488		0.975	2.81138
0.98	-0.240617		0.98	3.63809		0.98	0.871055		0.98	2.88936
0.985	-0.440026		0.985	3.80927		0.985	1.25153		0.985	2.96436
0.99	-0.62334		0.99	3.95233		0.99	2.37381		0.99	3.04057
0.995	-0.786576		0.995	4.06238		0.995	4.36699		0.995	3.12271
1	-0.925441		1	4.13614		1	7.34334		1	3.21563
1.005	-1.03552		1.005	4.17221		1.005	11.3894		1.005	3.32376
1.01	-1.11238		1.01	4.17108		1.01	16.5575		1.01	3.45061
1.015	-1.15169		1.015	4.13505		1.015	22.8579		1.015	3.59836
1.02	-1.14918		1.02	4.06799		1.02	30.2528		1.02	3.76749
1.025	-1.10061		1.025	3.97499		1.025	38.6539		1.025	3.95663
1.03	-1.00177		1.03	3.86194		1.03	47.9219		1.03	4.16252
1.035	-0.848433		1.035	3.73511		1.035	57.8718		1.035	4.3802
1.04	-0.636529		1.04	3.60077		1.04	68.2811		1.04	4.60336
1.045	-0.362355		1.045	3.46479		1.045	78.9024		1.045	4.82487
1.05	-0.0230082		1.05	3.33236		1.05	89.4793		1.05	5.03734
1.055	0.383057		1.055	3.20785		1.055	99.7633		1.055	5.23379
1.06	0.855357		1.06	3.09464		1.06	109.531		1.06	5.40828
1.065	1.3907		1.065	2.99516		1.065	118.599		1.065	5.55638
1.07	1.98256		1.07	2.91085		1.07	126.838		1.07	5.67555
1.075	2.6207		1.075	2.84229		1.075	134.175		1.075	5.76535
1.08	3.29104		1.08	2.7893		1.08	140.601		1.08	5.82733
1.085	3.97594		1.085	2.75106		1.085	146.161		1.085	5.86485
1.09	4.65493		1.09	2.72622		1.09	150.947		1.09	5.88268
1.095	5.30576		1.095	2.71306		1.095	155.086		1.095	5.88648
1.1	5.90581		1.1	2.70957		1.1	158.724		1.1	5.88221
1.105	6.4337		1.105	2.71356		1.105	162.009		1.105	5.87567
1.11	6.87083		1.11	2.72278		1.11	165.08		1.11	5.87195
1.115	7.20282		1.115	2.73495		1.115	168.054		1.115	5.87512
1.12	7.42052		1.12	2.74792		1.12	171.017		1.12	5.88799
1.125	7.52066		1.125	2.75968		1.125	174.021		1.125	5.9121
1.13	7.50583		1.13	2.76847		1.13	177.084		1.13	5.94771
1.135	7.38405		1.135	2.77284		1.135	180.189		1.135	5.99404
1.14	7.16783		1.14	2.77174		1.14	183.29		1.14	6.04952
1.145	6.8729		1.145	2.76453		1.145	186.319		1.145	6.11204
1.15	6.51676		1.15	2.7511		1.15	189.189		1.15	6.17926
1.155	6.11725		1.155	2.73184		1.155	191.805		1.155	6.24887
1.16	5.69127		1.16	2.70769		1.16	194.065		1.16	6.31878
1.165	5.25373		1.165	2.68008		1.165	195.873		1.165	6.38726
1.17	4.81684		1.17	2.65091		1.17	197.142		1.17	6.45301
1.175	4.3898		1.175	2.62244		1.175	197.799		1.175	6.51515
1.18	3.97873		1.18	2.59721		1.18	197.791		1.18	6.57324
1.185	3.58692		1.185	2.57786		1.185	197.09		1.185	6.62713
1.19	3.21532		1.19	2.56701		1.19	195.691		1.19	6.6769
1.195	2.86304		1.195	2.56707		1.195	193.618		1.195	6.72273
1.2	2.52797		1.2	2.58006		1.2	190.92		1.2	6.76485
1.205	2.20731		1.205	2.60749		1.205	187.669		1.205	6.80341
1.21	1.89812		1.21	2.65017		1.21	183.953		1.21	6.83847
1.215	1.59765		1.215	2.70812		1.215	179.874		1.215	6.86996
1.22	1.30361		1.22	2.78052		1.22	175.536		1.22	6.89774
1.225	1.01438		1.225	2.8657		1.225	171.038		1.225	6.92168
1.23	0.728987		1.23	2.9612		1.23	166.468		1.23	6.94166
1.235	0.447084		1.235	3.06387		1.235	161.896		1.235	6.95773
1.24	0.168778		1.24	3.17014		1.24	157.365		1.24	6.97016
1.245	-0.105583		1.245	3.27622		1.245	152.892		1.245	6.97944
1.25	-0.375668		1.25	3.37841		1.25	148.466		1.25	6.98635
1.255	-0.641455		1.255	3.47343		1.255	144.051		1.255	6.99184
1.26	-0.903498		1.26	3.55874		1.26	139.59		1.26	6.99694
1.265	-1.16317		1.265	3.63274		1.265	135.015		1.265	7.00262
1.27	-1.42281		1.27	3.695		1.27	130.254		1.27	7.0096
1.275	-1.68581		1.275	3.74633		1.275	125.239		1.275	7.01824
1.28	-1.95654		1.28	3.78872		1.28	119.918		1.28	7.0283
1.285	-2.24016		1.285	3.82523		1.285	114.258		1.285	7.03896
1.29	-2.54235		1.29	3.85972		1.29	108.255		1.29	7.04874
1.295	-2.86886		1.295	3.89647		1.295	101.932		1.295	7.05562
1.3	-3.22509		1.3	3.93988		1.3	95.3374		1.3	7.05711
1.305	-3.61552		1.305	3.99396		1.305	88.5476		1.305	7.05052
1.31	-4.04327		1.31	4.06207		1.31	81.6561		1.31	7.03315
1.315	-4.50964		1.315	4.14652		1.315	74.7694		1.315	7.00257
1.32	-5.01384		1.32	4.2484		1.32	68		1.32	6.95684
1.325	-5.55275		1.325	4.3675		1.325	61.46		1.325	6.89469
1.33	-6.12091		1.33	4.50228		1.33	55.255		1.33	6.81567
1.335	-6.71065		1.335	4.65007		1.335	49.4803		1.335	6.72018
1.34	-7.31229		1.34	4.80726		1.34	44.2174		1.34	6.60953
1.345	-7.91455		1.345	4.96966		1.345	39.5322		1.345	6.48579
1.35	-8.50489		1.35	5.13285		1.35	35.4738		1.35	6.35177
1.355	-9.07005		1.355	5.29251		1.355	32.0742		1.355	6.21079
1.36	-9.59641		1.36	5.44485		1.36	29.3476		1.36	6.0666
1.365	-10.0704		1.365	5.58681		1.365	27.2908		1.365	5.92314
1.37	-10.4788		1.37	5.71635		1.37	25.8824		1.37	5.78444
1.375	-10.809		1.375	5.83252		1.375	25.0834		1.375	5.65444
1.38	-11.0489		1.38	5.93551		1.38	24.8366		1.38	5.53685
1.385	-11.187		1.385	6.02656		1.385	25.068		1.385	5.43507
1.39	-11.2122		1.39	6.10783		1.39	25.6872		1.39	5.35202
1.395	-11.114		1.395	6.18219		1.395	26.5904		1.395	5.29006
1.4	-10.8818		1.4	6.25292		1.4	27.6626		1.4	5.25089
1.405	-10.5055		1.405	6.32346		1.405	28.7827		1.405	5.23545
1.41	-9.97587		1.41	6.39707		1.41	29.828		1.41	5.24388
1.415	-9.28483		1.415	6.47661		1.415	30.6803		1.415	5.27539
1.42	-8.42691		1.42	6.56424		1.42	31.2326		1.42	5.32835
1.425	-7.40052		1.425	6.66117		1.425	31.3944		1.425	5.40025
1.43	-6.20958		1.43	6.7675		1.43	31.0981		1.43	5.48783
1.435	-4.86521		1.435	6.8821		1.435	30.3028		1.435	5.58722
1.44	-3.38713		1.44	7.0025		1.44	28.9964		1.44	5.69416
1.445	-1.80459		1.445	7.12495		1.445	27.1964		1.445	5.80423
1.45	-0.156399		1.45	7.24454		1.45	24.947		1.45	5.91317
1.455	1.50991		1.455	7.35543		1.455	22.3149		1.455	6.01709
1.46	3.14012		1.46	7.45123		1.46	19.3825		1.46	6.11276
1.465	4.67629		1.465	7.52543		1.465	16.2404		1.465	6.19775
1.47	6.06055		1.47	7.57193		1.47	12.9792		1.47	6.27058
1.475	7.23919		1.475	7.58565		1.475	9.6816		1.475	6.33064
1.48	8.16676		1.48	7.56299		1.48	6.41644		1.48	6.37818
1.485	8.80951		1.485	7.50228		1.485	3.23431		1.485	6.41408
1.49	9.14789		1.49	7.40411		1.49	0.166168		1.49	6.43964
1.495	9.17776		1.495	7.27134		1.495	-2.7755		1.495	6.45632
1.5	8.91011		1.5	7.10903		1.5	-5.59295		1.5	6.46555
1.505	8.36952		1.505	6.92406		1.505	-8.29751		1.505	6.46845
1.51	7.59151		1.51	6.72466		1.51	-10.9028		1.51	6.46581
1.515	6.61915		1.515	6.51975		1.515	-13.4178		1.515	6.45798
1.52	5.49943		1.52	6.31825		1.52	-15.8408		1.52	6.445
1.525	4.27976		1.525	6.12843		1.525	-18.1553		1.525	6.42664
1.53	3.00503		1.53	5.95732		1.53	-20.3281		1.53	6.40263
1.535	1.71532		1.535	5.81027		1.535	-22.3108		1.535	6.37281
1.54	0.444529		1.54	5.69068		1.54	-24.0433		1.54	6.33729
1.545	-0.780275		1.545	5.59988		1.545	-25.4603		1.545	6.29657
1.55	-1.93879		1.55	5.53725		1.55	-26.4994		1.55	6.25159
1.555	-3.01698		1.555	5.50044		1.555	-27.1091		1.555	6.20371
1.56	-4.0062		1.56	5.48569		1.56	-27.2567		1.56	6.15462
1.565	-4.90239		1.565	5.48828		1.565	-26.9347		1.565	6.10623
1.57	-5.70509		1.57	5.50296		1.57	-26.1639		1.57	6.06052
1.575	-6.41673		1.575	5.52437		1.575	-24.9944		1.575	6.01935
1.58	-7.04198		1.58	5.54749		1.58	-23.5029		1.58	5.98435
1.585	-7.58727		1.585	5.56791		1.585	-21.7871		1.585	5.95677
1.59	-8.06045		1.59	5.58213		1.59	-19.9581		1.59	5.93744
1.595	-8.47042		1.595	5.5877		1.595	-18.1318		1.595	5.9267
1.6	-8.82699		1.6	5.58332		1.6	-16.4197		1.6	5.92443
1.605	-9.14053		1.605	5.56879		1.605	-14.9213		1.605	5.93005
1.61	-9.42176		1.61	5.54491		1.61	-13.7178		1.61	5.94263
1.615	-9.68134		1.615	5.51338		1.615	-12.8685		1.615	5.96092
1.62	-9.92953		1.62	5.47644		1.62	-12.4098		1.62	5.98347
1.625	-10.1756		1.625	5.43672		1.625	-12.3567		1.625	6.00868
1.63	-10.4274		1.63	5.39686		1.63	-12.7062		1.63	6.03493
1.635	-10.6907		1.635	5.35926		1.635	-13.4418		1.635	6.06061
1.64	-10.9686		1.64	5.32584		1.64	-14.5385		1.64	6.08426
1.645	-11.2613		1.645	5.2978		1.645	-15.9669		1.645	6.10454
1.65	-11.5653		1.65	5.27559		1.65	-17.6967		1.65	6.12037
1.655	-11.8742		1.655	5.25883		1.655	-19.698		1.655	6.13089
1.66	-12.1782		1.66	5.24646		1.66	-21.9422		1.66	6.13553
1.665	-12.4649		1.665	5.23684		1.665	-24.4001		1.665	6.13397
1.67	-12.7203		1.67	5.22805		1.67	-27.0405		1.67	6.12615
1.675	-12.9297		1.675	5.2181		1.675	-29.8278		1.675	6.11224
1.68	-13.0788		1.68	5.20515		1.68	-32.7198		1.68	6.09258
1.685	-13.1549		1.685	5.18771		1.685	-35.6674		1.685	6.06768
1.69	-13.1483		1.69	5.16476		1.69	-38.6142		1.69	6.03816
1.695	-13.0526		1.695	5.13577		1.695	-41.4986		1.695	6.0047
1.7	-12.8656		1.7	5.10064		1.7	-44.2564		1.7	5.968
1.705	-12.5897		1.705	5.05957		1.705	-46.8247		1.705	5.92877
1.71	-12.2316		1.71	5.01294		1.71	-49.1459		1.71	5.88771
1.715	-11.8019		1.715	4.96111		1.715	-51.1725		1.715	5.84545
1.72	-11.3145		1.72	4.90433		1.72	-52.8698		1.72	5.8026
1.725	-10.7857		1.725	4.84263		1.725	-54.2187		1.725	5.75973
1.73	-10.2332		1.73	4.77582		1.73	-55.2163		1.73	5.71741
1.735	-9.67504		1.735	4.70352		1.735	-55.875		1.735	5.67621
1.74	-9.12879		1.74	4.62528		1.74	-56.22		1.74	5.63676
1.745	-8.61044		1.745	4.54071		1.745	-56.2857		1.745	5.59976
1.75	-8.13389		1.75	4.44961		1.75	-56.1107		1.75	5.56609
1.755	-7.71048		1.755	4.35211		1.755	-55.7331		1.755	5.53677
1.76	-7.34866		1.76	4.24872		1.76	-55.1862		1.76	5.51301
1.765	-7.05405		1.765	4.14043		1.765	-54.4939		1.765	5.49624
1.77	-6.82952		1.77	4.02863		1.77	-53.669		1.77	5.48804
1.775	-6.67549		1.775	3.91505		1.775	-52.712		1.775	5.49016
1.78	-6.59035		1.78	3.80167		1.78	-51.6116		1.78	5.50441
1.785	-6.57086		1.785	3.69057		1.785	-50.3474		1.785	5.53258
1.79	-6.61254		1.79	3.58377		1.79	-48.8936		1.79	5.57633
1.795	-6.71011		1.795	3.48316		1.795	-47.2229		1.795	5.63708
1.8	-6.85779		1.8	3.39033		1.8	-45.3121		1.8	5.71587
1.805	-7.04959		1.805	3.3066		1.805	-43.1464		1.805	5.81319
1.81	-7.27952		1.81	3.23296		1.81	-40.7229		1.81	5.92893
1.815	-7.54182		1.815	3.17013		1.815	-38.0533		1.815	6.06223
1.82	-7.83116		1.82	3.11861		1.82	-35.1644		1.82	6.21145
1.825	-8.14287		1.825	3.07882		1.825	-32.0965		1.825	6.37411
1.83	-8.47318		1.83	3.05118		1.83	-28.9005		1.83	6.54692
1.835	-8.81953		1.835	3.03623		1.835	-25.6332		1.835	6.72586
1.84	-9.18074		1.84	3.03472		1.84	-22.3513		1.84	6.90629
1.845	-9.55725		1.845	3.04767		1.845	-19.1061		1.845	7.08313
1.85	-9.95117		1.85	3.07639		1.85	-15.9381		1.85	7.25106
1.855	-10.3661		1.855	3.12238		1.855	-12.8727		1.855	7.40477
1.86	-10.807		1.86	3.1873		1.86	-9.91777		1.86	7.5392
1.865	-11.2791		1.865	3.27272		1.865	-7.06366		1.865	7.64984
1.87	-11.7876		1.87	3.37992		1.87	-4.28437		1.87	7.73292
1.875	-12.3363		1.875	3.50964		1.875	-1.54103		1.875	7.78567
1.88	-12.9268		1.88	3.66176		1.88	1.21353		1.88	7.80641
1.885	-13.5571		1.885	3.83513		1.885	4.02937		1.885	7.79473
1.89	-14.2209		1.89	4.0273		1.89	6.95371		1.89	7.75146
1.895	-14.9074		1.895	4.23449		1.895	10.0255		1.895	7.67864
1.9	-15.601		1.9	4.45163		1.9	13.2708		1.9	7.57943
1.905	-16.2824		1.905	4.67255		1.905	16.6986		1.905	7.45792
1.91	-16.9294		1.91	4.89033		1.91	20.2982		1.91	7.31892
1.915	-17.5189		1.915	5.09776		1.915	24.0381		1.915	7.16772
1.92	-18.029		1.92	5.28791		1.92	27.8654		1.92	7.0098
1.925	-18.4412		1.925	5.45472		1.925	31.708		1.925	6.85059
1.93	-18.7423		1.93	5.59354		1.93	35.4768		1.93	6.69522
1.935	-18.9261		1.935	5.70161		1.935	39.071		1.935	6.54828
1.94	-18.9943		1.94	5.7783		1.94	42.3835		1.94	6.41368
1.945	-18.9565		1.945	5.82519		1.945	45.308		1.945	6.29449
1.95	-18.8292		1.95	5.84594		1.95	47.7469		1.95	6.19292
1.955	-18.6344		1.955	5.84588		1.955	49.6185		1.955	6.11023
1.96	-18.3969		1.96	5.83148		1.96	50.8645		1.96	6.04682
1.965	-18.1416		1.965	5.80972		1.965	51.4548		1.965	6.00225
1.97	-17.8909		1.97	5.78736		1.97	51.3914		1.97	5.97536
1.975	-17.6619		1.975	5.77029		1.975	50.7085		1.975	5.96439
1.98	-17.4647		1.98	5.76305		1.98	49.4702		1.98	5.96714
1.985	-17.3016		1.985	5.76842		1.985	47.7654		1.985	5.98108
1.99	-17.1665		1.99	5.78732		1.99	45.6997		1.99	6.00357
1.995	-17.0466		1.995	5.81883		1.995	43.386		1.995	6.03197
2	-16.9236		2	5.86046		2	40.9347		2	6.06383
2.005	-16.7766		2.005	5.90853		2.005	38.4436		2.005	6.09699
2.01	-16.5841		2.01	5.95859		2.01	35.9898		2.01	6.12972
2.015	-16.3273		2.015	6.0059		2.015	33.6239		2.015	6.16078
2.02	-15.9914		2.02	6.04584		2.02	31.3671		2.02	6.18948
2.025	-15.5679		2.025	6.07427		2.025	29.2114		2.025	6.21565
2.03	-15.0549		2.03	6.08774		2.03	27.1231		2.03	6.23966
2.035	-14.457		2.035	6.0836		2.035	25.0484		2.035	6.26223
2.04	-13.7849		2.04	6.06004		2.04	22.9215		2.04	6.28442
2.045	-13.0541		2.045	6.01604		2.045	20.6731		2.045	6.30744
2.05	-12.283		2.05	5.95126		2.05	18.2385		2.05	6.33249
2.055	-11.4918		2.055	5.86599		2.055	15.5654		2.055	6.36069
2.06	-10.7002		2.06	5.76101		2.06	12.6192		2.06	6.39293
2.065	-9.92692		2.065	5.63754		2.065	9.38725		2.065	6.42981
2.07	-9.18792		2.07	5.49722		2.07	5.87973		2.07	6.47162
2.075	-8.4963		2.075	5.34205		2.075	2.12958		2.075	6.51836
2.08	-7.8618		2.08	5.17435		2.08	-1.80991		2.08	6.56975
2.085	-7.29087		2.085	4.99679		2.085	-5.86842		2.085	6.62532
2.09	-6.7869		2.09	4.81229		2.09	-9.9627		2.09	6.68448
2.095	-6.35058		2.095	4.62397		2.095	-14.001		2.095	6.74662
2.1	-5.9804		2.1	4.43506		2.1	-17.8877		2.1	6.81109
2.105	-5.67304		2.105	4.24882		2.105	-21.5278		2.105	6.87731
2.11	-5.42382		2.11	4.06839		2.11	-24.8315		2.11	6.94477
2.115	-5.22708		2.115	3.89675		2.115	-27.7192		2.115	7.013
2.12	-5.0764		2.12	3.73657		2.12	-30.126		2.12	7.08157
2.125	-4.96485		2.125	3.59025		2.125	-32.0063		2.125	7.15005
2.13	-4.8851		2.13	3.45979		2.13	-33.338		2.13	7.218
2.135	-4.82952		2.135	3.34687		2.135	-34.1254		2.135	7.28495
2.14	-4.79029		2.14	3.2528		2.14	-34.4008		2.14	7.35035
2.145	-4.75946		2.145	3.17858		2.145	-34.2236		2.145	7.41361
2.15	-4.72911		2.15	3.12486		2.15	-33.6772		2.15	7.47407
2.155	-4.69158		2.155	3.09201		2.155	-32.8636		2.155	7.53104
2.16	-4.63972		2.16	3.08004		2.16	-31.896		2.16	7.58375
2.165	-4.56733		2.165	3.08861		2.165	-30.8897		2.165	7.63142
2.17	-4.46953		2.17	3.11696		2.17	-29.954		2.17	7.6732
2.175	-4.34324		2.175	3.16389		2.175	-29.184		2.175	7.70826
2.18	-4.18762		2.18	3.22767		2.18	-28.6548		2.18	7.73571
2.185	-4.00432		2.185	3.30608		2.185	-28.4183		2.185	7.75469
2.19	-3.79771		2.19	3.39638		2.19	-28.5031		2.19	7.76434
2.195	-3.57474		2.195	3.49542		2.195	-28.9169		2.195	7.76388
2.2	-3.34463		2.2	3.59966		2.2	-29.651		2.2	7.75261
2.205	-3.11834		2.205	3.70539		2.205	-30.6859		2.205	7.72998
2.21	-2.90773		2.21	3.80886		2.21	-31.9972		2.21	7.69567
2.215	-2.72468		2.215	3.90646		2.215	-33.5605		2.215	7.64958
2.22	-2.5801		2.22	3.99492		2.22	-35.3544		2.22	7.59195
2.225	-2.4831		2.225	4.07144		2.225	-37.3625		2.225	7.52333
2.23	-2.4402		2.23	4.13385		2.23	-39.5723		2.23	7.44463
2.235	-2.45496		2.235	4.18065		2.235	-41.9728		2.235	7.35711
2.24	-2.52779		2.24	4.21107		2.24	-44.5517		2.24	7.26235
2.245	-2.65607		2.245	4.22501		2.245	-47.2915		2.245	7.16219
2.25	-2.83457		2.25	4.22304		2.25	-50.1663		2.25	7.05866
2.255	-3.05601		2.255	4.20626		2.255	-53.1401		2.255	6.95392
2.26	-3.31171		2.26	4.1762		2.26	-56.1658		2.26	6.85013
2.265	-3.59223		2.265	4.13474		2.265	-59.1865		2.265	6.74941
2.27	-3.88792		2.27	4.08393		2.27	-62.1381		2.27	6.65371
2.275	-4.18938		2.275	4.02597		2.275	-64.953		2.275	6.56475
2.28	-4.48769		2.28	3.96306		2.28	-67.5648		2.28	6.484
2.285	-4.77461		2.285	3.89735		2.285	-69.9131		2.285	6.41259
2.29	-5.04261		2.29	3.83089		2.29	-71.9478		2.29	6.35134
2.295	-5.28487		2.295	3.7656		2.295	-73.6329		2.295	6.30071
2.3	-5.49527		2.3	3.70322		2.3	-74.9486		2.3	6.26083
2.305	-5.66846		2.305	3.64531		2.305	-75.8927		2.305	6.2315
2.31	-5.79989		2.31	3.59324		2.31	-76.4799		2.31	6.21224
2.315	-5.88595		2.315	3.54815		2.315	-76.7406		2.315	6.20226
2.32	-5.92411		2.32	3.51096		2.32	-76.718		2.32	6.20054
2.325	-5.91303		2.325	3.48233		2.325	-76.4645		2.325	6.20589
2.33	-5.85267		2.33	3.46265		2.33	-76.0387		2.33	6.21694
2.335	-5.74432		2.335	3.45195		2.335	-75.5003		2.335	6.2323
2.34	-5.59049		2.34	3.44995		2.34	-74.9074		2.34	6.25058
2.345	-5.39481		2.345	3.45597		2.345	-74.3122		2.345	6.2705
2.35	-5.16176		2.35	3.46894		2.35	-73.7581		2.35	6.291
2.355	-4.89637		2.355	3.48743		2.355	-73.2775		2.355	6.31126
2.36	-4.60392		2.36	3.50969		2.36	-72.89		2.36	6.33078
2.365	-4.28964		2.365	3.53372		2.365	-72.6017		2.365	6.3494
2.37	-3.95847		2.37	3.55737		2.37	-72.4048		2.37	6.36726
2.375	-3.61489		2.375	3.57849		2.375	-72.2795		2.375	6.38478
2.38	-3.26292		2.38	3.59503		2.38	-72.195		2.38	6.40253
2.385	-2.9061		2.385	3.60524		2.385	-72.1131		2.385	6.42116
2.39	-2.54769		2.39	3.60776		2.39	-71.9913		2.39	6.44127
2.395	-2.19087		2.395	3.60173		2.395	-71.787		2.395	6.4633
2.4	-1.83892		2.4	3.5869		2.4	-71.4618		2.4	6.48748
2.405	-1.49549		2.405	3.56361		2.405	-70.9856		2.405	6.5138
2.41	-1.16468		2.41	3.53281		2.41	-70.3406		2.41	6.54196
2.415	-0.851084		2.415	3.496		2.415	-69.5241		2.415	6.5715
2.42	-0.559747		2.42	3.4551		2.42	-68.5509		2.42	6.60181
2.425	-0.295903		2.425	3.41232		2.425	-67.4535		2.425	6.63228
2.43	-0.0646903		2.43	3.37001		2.43	-66.2818		2.43	6.66239
2.435	0.129243		2.435	3.33048		2.435	-65.1003		2.435	6.6918
2.44	0.282157		2.44	3.29583		2.44	-63.9845		2.44	6.72044
2.445	0.391604		2.445	3.26784		2.445	-63.016		2.445	6.74847
2.45	0.456752		2.45	3.24777		2.45	-62.2762		2.45	6.77633
2.455	0.478573		2.455	3.2364		2.455	-61.8409		2.455	6.80467
2.46	0.459898		2.46	3.23392		2.46	-61.7742		2.46	6.83422
2.465	0.405311		2.465	3.23999		2.465	-62.1245		2.465	6.86574
2.47	0.320899		2.47	3.25379		2.47	-62.9207		2.47	6.8999
2.475	0.213892		2.475	3.27415		2.475	-64.1715		2.475	6.93724
2.48	0.0922322		2.48	3.29962		2.48	-65.8654		2.48	6.97805
2.485	-0.0358779		2.485	3.32861		2.485	-67.9729		2.485	7.02243
2.49	-0.162391		2.49	3.35956		2.49	-70.4496		2.49	7.07027
2.495	-0.279765		2.495	3.39093		2.495	-73.2393		2.495	7.12131
2.5	-0.381209		2.5	3.42136		2.5	-76.2779		2.5	7.17521
2.505	-0.460829		2.505	3.44968		2.505	-79.4956		2.505	7.23164
2.51	-0.513667		2.51	3.47491		2.51	-82.819		2.51	7.29035
2.515	-0.535675		2.515	3.49628		2.515	-86.1714		2.515	7.35125
2.52	-0.523631		2.52	3.5132		2.52	-89.4729		2.52	7.41442
2.525	-0.475059		2.525	3.52528		2.525	-92.6397		2.525	7.48014
2.53	-0.388152		2.53	3.53227		2.53	-95.5838		2.53	7.54889
2.535	-0.261752		2.535	3.53409		2.535	-98.2134		2.535	7.6213
2.54	-0.0953666		2.54	3.53082		2.54	-100.435		2.54	7.69809
2.545	0.110757		2.545	3.52273		2.545	-102.156		2.545	7.77997
2.55	0.355521		2.55	3.51024		2.55	-103.29		2.55	7.86758
2.555	0.636847		2.555	3.49396		2.555	-103.763		2.555	7.96139
2.56	0.951549		2.56	3.47463		2.56	-103.515		2.56	8.06159
2.565	1.29523		2.565	3.45313		2.565	-102.514		2.565	8.16805
2.57	1.66221		2.57	3.43039		2.57	-100.749		2.57	8.28025
2.575	2.04559		2.575	3.40732		2.575	-98.2409		2.575	8.39726
2.58	2.4373		2.58	3.38482		2.58	-95.0377		2.58	8.51778
2.585	2.82835		2.585	3.36364		2.585	-91.2129		2.585	8.6401
2.59	3.20908		2.59	3.34437		2.59	-86.8617		2.59	8.76226
2.595	3.56964		2.595	3.32742		2.595	-82.095		2.595	8.88209
2.6	3.9004		2.6	3.31304		2.6	-77.0334		2.6	8.99734
2.605	4.19254		2.605	3.30129		2.605	-71.8021		2.605	9.1058
2.61	4.43858		2.61	3.29215		2.61	-66.526		2.61	9.20538
2.615	4.63287		2.615	3.28555		2.615	-61.3259		2.615	9.29427
2.62	4.77197		2.62	3.28144		2.62	-56.3166		2.62	9.37098
2.625	4.85493		2.625	3.27989		2.625	-51.6046		2.625	9.43445
2.63	4.88331		2.63	3.28112		2.63	-47.2868		2.63	9.48404
2.635	4.86102		2.635	3.28553		2.635	-43.4478		2.635	9.51962
2.64	4.79391		2.64	3.29368		2.64	-40.1571		2.64	9.54151
2.645	4.68926		2.645	3.30627		2.645	-37.4653		2.645	9.55049
2.65	4.55507		2.65	3.32402		2.65	-35.399		2.65	9.54776
2.655	4.3994		2.655	3.34758		2.655	-33.9566		2.655	9.53484
2.66	4.22971		2.66	3.37741		2.66	-33.1041		2.66	9.51356
2.665	4.05239		2.665	3.41359		2.665	-32.7729		2.665	9.48589
2.67	3.87248		2.67	3.45578		2.67	-32.8611		2.67	9.45391
2.675	3.69361		2.675	3.50308		2.675	-33.2369		2.675	9.41965
2.68	3.51823		2.68	3.55407		2.68	-33.7461		2.68	9.38502
2.685	3.348		2.685	3.6068		2.685	-34.223		2.685	9.35173
2.69	3.18428		2.69	3.65898		2.69	-34.503		2.69	9.32121
2.695	3.02866		2.695	3.7081		2.695	-34.4368		2.695	9.29457
2.7	2.88339		2.7	3.75168		2.7	-33.9045		2.7	9.27259
2.705	2.75161		2.705	3.78755		2.705	-32.8275		2.705	9.25576
2.71	2.63734		2.71	3.81404		2.71	-31.178		2.71	9.24427
2.715	2.54522		2.715	3.83024		2.715	-28.9839		2.715	9.23809
2.72	2.47998		2.72	3.83609		2.72	-26.3296		2.72	9.23703
2.725	2.44583		2.725	3.83248		2.725	-23.3518		2.725	9.24078
2.73	2.44575		2.73	3.82122		2.73	-20.2309		2.73	9.24899
2.735	2.48083		2.735	3.80491		2.735	-17.179		2.735	9.2613
2.74	2.54993		2.74	3.78674		2.74	-14.4252		2.74	9.27741
2.745	2.64949		2.745	3.77027		2.745	-12.1992		2.745	9.29708
2.75	2.77376		2.75	3.75914		2.75	-10.7157		2.75	9.32018
2.755	2.91526		2.755	3.75677		2.755	-10.1594		2.755	9.34668
2.76	3.0656		2.76	3.76615		2.76	-10.6731		2.76	9.37669
2.765	3.21632		2.765	3.7896		2.765	-12.3481		2.765	9.41046
2.77	3.35982		2.77	3.82863		2.77	-15.2198		2.77	9.44837
2.775	3.49014		2.775	3.88389		2.775	-19.2664		2.775	9.4909
2.78	3.60342		2.78	3.95517		2.78	-24.4118		2.78	9.53859
2.785	3.69816		2.785	4.04147		2.785	-30.5323		2.785	9.59201
2.79	3.77499		2.79	4.14109		2.79	-37.4652		2.79	9.65165
2.795	3.83619		2.795	4.25179		2.795	-45.0199		2.795	9.71787
2.8	3.88489		2.8	4.37095		2.8	-52.9889		2.8	9.79076
2.805	3.92416		2.805	4.49567		2.805	-61.1586		2.805	9.87009
2.81	3.95613		2.81	4.6229		2.81	-69.3188		2.81	9.9552
2.815	3.98116		2.815	4.74953		2.815	-77.2713		2.815	10.045
2.82	3.99738		2.82	4.87244		2.82	-84.8352		2.82	10.1377
2.825	4.0005		2.825	4.98852		2.825	-91.852		2.825	10.2315
2.83	3.98405		2.83	5.09475		2.83	-98.1875		2.83	10.3238
2.835	3.93996		2.835	5.18819		2.835	-103.734		2.835	10.4118
2.84	3.85942		2.84	5.26611		2.84	-108.412		2.84	10.4926
2.845	3.73397		2.845	5.32609		2.845	-112.167		2.845	10.5635
2.85	3.55659		2.85	5.36615		2.85	-114.975		2.85	10.6216
2.855	3.32271		2.855	5.3849		2.855	-116.837		2.855	10.6647
2.86	3.03104		2.86	5.38175		2.86	-117.781		2.86	10.6909
2.865	2.68404		2.865	5.35696		2.865	-117.863		2.865	10.6989
2.87	2.28806		2.87	5.31174		2.87	-117.157		2.87	10.6882
2.875	1.85316		2.875	5.24824		2.875	-115.763		2.875	10.6588
2.88	1.39254		2.88	5.16939		2.88	-113.793		2.88	10.6115
2.885	0.921782		2.885	5.07875		2.885	-111.374		2.885	10.5477
2.89	0.457865		2.89	4.9802		2.89	-108.642		2.89	10.4693
2.895	0.0181669		2.895	4.87766		2.895	-105.732		2.895	10.3785
2.9	-0.380565		2.9	4.77472		2.9	-102.78		2.9	10.278
2.905	-0.723146		2.905	4.67441		2.905	-99.9108		2.905	10.1705
2.91	-0.996755		2.91	4.57897		2.91	-97.239		2.91	10.0587
2.915	-1.19157		2.915	4.48973		2.915	-94.8605		2.915	9.94536
2.92	-1.30123		2.92	4.40713		2.92	-92.8505		2.92	9.83278
2.925	-1.32305		2.925	4.33075		2.925	-91.2602		2.925	9.72305
2.93	-1.25811		2.93	4.25958		2.93	-90.1147		2.93	9.61781
2.935	-1.11108		2.935	4.19216		2.935	-89.4131		2.935	9.51828
2.94	-0.889846		2.94	4.12691		2.94	-89.129		2.94	9.42521
2.945	-0.604962		2.945	4.06234		2.945	-89.2137		2.945	9.33889
2.95	-0.26896		2.95	3.99728		2.95	-89.5996		2.95	9.25919
2.955	0.104478		2.955	3.93101		2.955	-90.2062		2.955	9.18565
2.96	0.501382		2.96	3.86337		2.96	-90.9461		2.96	9.11749
2.965	0.908338		2.965	3.79477		2.965	-91.7315		2.965	9.05376
2.97	1.31323		2.97	3.72611		2.97	-92.4812		2.97	8.99338
2.975	1.70579		2.975	3.65872		2.975	-93.1259		2.975	8.93526
2.98	2.07796		2.98	3.59416		2.98	-93.6129		2.98	8.87834
2.985	2.42397		2.985	3.53408		2.985	-93.9094		2.985	8.82167
2.99	2.74015		2.99	3.48005		2.99	-94.0033		2.99	8.76444
2.995	3.02458		2.995	3.43337		2.995	-93.9025		2.995	8.70601
3	3.27652		3	3.39495		3	-93.6329		3	8.64589
3.005	3.49586		3.005	3.36517		3.005	-93.2349		3.005	8.58376
3.01	3.68247		3.01	3.34384		3.01	-92.7582		3.01	8.51943
3.015	3.83582		3.015	3.33016		3.015	-92.2572		3.015	8.45281
3.02	3.95465		3.02	3.32275		3.02	-91.7857		3.02	8.38393
3.025	4.03689		3.025	3.31977		3.025	-91.3921		3.025	8.31284
3.03	4.07987		3.03	3.31898		3.03	-91.1159		3.03	8.23966
3.035	4.08065		3.035	3.31797		3.035	-90.984		3.035	8.16456
3.04	4.0365		3.04	3.31431		3.04	-91.0097		3.04	8.08772
3.045	3.94547		3.045	3.30571		3.045	-91.1924		3.045	8.0094
3.05	3.80687		3.05	3.29025		3.05	-91.5183		3.05	7.92989
3.055	3.62172		3.055	3.26643		3.055	-91.9627		3.055	7.84952
3.06	3.39289		3.06	3.23334		3.06	-92.4934		3.06	7.7687
3.065	3.12518		3.065	3.19061		3.065	-93.074		3.065	7.68787
3.07	2.82512		3.07	3.13845		3.07	-93.6677		3.07	7.60751
3.075	2.50057		3.075	3.07753		3.075	-94.2409		3.075	7.5281
3.08	2.1602		3.08	3.00892		3.08	-94.7656		3.08	7.4501
3.085	1.81297		3.085	2.93391		3.085	-95.2216		3.085	7.37392
3.09	1.46753		3.09	2.85396		3.09	-95.5974		3.09	7.29987
3.095	1.13176		3.095	2.77053		3.095	-95.8896		3.095	7.2282
3.1	0.81236		3.1	2.68503		3.1	-96.1025		3.1	7.15901
3.105	0.5146		3.105	2.5988		3.105	-96.247		3.105	7.09232
3.11	0.242246		3.11	2.51306		3.11	-96.3387		3.11	7.02808
3.115	-0.00244229		3.115	2.42892		3.115	-96.3968		3.115	6.9662
3.12	-0.218593		3.12	2.34745		3.12	-96.4426		3.12	6.90658
3.125	-0.406538		3.125	2.26968		3.125	-96.4989		3.125	6.8492
3.13	-0.567608		3.13	2.1966		3.13	-96.5885		3.13	6.79411
3.135	-0.70393		3.135	2.12919		3.135	-96.7336		3.135	6.74149
3.14	-0.818231		3.14	2.06837		3.14	-96.9539		3.14	6.69163
3.145	-0.913691		3.145	2.01495		3.145	-97.2655		3.145	6.64495
3.15	-0.993795		3.15	1.96957		3.15	-97.6785		3.15	6.60196
3.155	-1.06222		3.155	1.93265		3.155	-98.195		3.155	6.56325
3.16	-1.12272		3.16	1.90429		3.16	-98.8067		3.16	6.52937
3.165	-1.17897		3.165	1.88423		3.165	-99.4929		3.165	6.50087
3.17	-1.23439		3.17	1.87183		3.17	-100.219		3.17	6.4782
3.175	-1.29201		3.175	1.86608		3.175	-100.934		3.175	6.46167
3.18	-1.3542		3.18	1.86561		3.18	-101.576		3.18	6.45143
3.185	-1.42253		3.185	1.8688		3.185	-102.064		3.185	6.44747
3.19	-1.49756		3.19	1.87384		3.19	-102.309		3.19	6.44954
3.195	-1.57875		3.195	1.87886		3.195	-102.213		3.195	6.45721
3.2	-1.66448		3.2	1.88207		3.2	-101.676		3.2	6.46986
3.205	-1.75208		3.205	1.88187		3.205	-100.599		3.205	6.48667
3.21	-1.83804		3.21	1.87695		3.21	-98.894		3.21	6.50667
3.215	-1.91831		3.215	1.86644		3.215	-96.49		3.215	6.52878
3.22	-1.98863		3.22	1.84991		3.22	-93.3411		3.22	6.55183
3.225	-2.04487		3.225	1.82747		3.225	-89.4329		3.225	6.57467
3.23	-2.08344		3.23	1.79973		3.23	-84.7877		3.23	6.59617
3.235	-2.10161		3.235	1.76775		3.235	-79.4679		3.235	6.61538
3.24	-2.09768		3.24	1.73298		3.24	-73.5751		3.24	6.63149
3.245	-2.0712		3.245	1.69715		3.245	-67.2477		3.245	6.64396
3.25	-2.02297		3.25	1.66211		3.25	-60.6539		3.25	6.65254
3.255	-1.95497		3.255	1.62973		3.255	-53.9825		3.255	6.65722
3.26	-1.87026		3.26	1.60171		3.26	-47.4315		3.26	6.65829
3.265	-1.77276		3.265	1.5795		3.265	-41.1954		3.265	6.65625
3.27	-1.66701		3.27	1.56418		3.27	-35.4535		3.27	6.65172
3.275	-1.55789		3.275	1.5564		3.275	-30.3581		3.275	6.6454
3.28	-1.45037		3.28	1.55636		3.28	-26.0258		3.28	6.63798
3.285	-1.34924		3.285	1.56384		3.285	-22.5318		3.285	6.63003
3.29	-1.25885		3.29	1.57823		3.29	-19.9065		3.29	6.62197
3.295	-1.18286		3.295	1.59865		3.295	-18.1367		3.295	6.61402
3.3	-1.12405		3.3	1.62406		3.3	-17.1684		3.3	6.60619
3.305	-1.08415		3.305	1.65333		3.305	-16.9129		3.305	6.59827
3.31	-1.06368		3.31	1.68542		3.31	-17.2548		3.31	6.58989
3.315	-1.0619		3.315	1.7194		3.315	-18.0602		3.315	6.58057
3.32	-1.07678		3.32	1.75461		3.32	-19.1863		3.32	6.56975
3.325	-1.10506		3.325	1.79059		3.325	-20.4898		3.325	6.5569
3.33	-1.14236		3.33	1.82718		3.33	-21.8351		3.33	6.54151
3.335	-1.18339		3.335	1.86443		3.335	-23.101		3.335	6.52321
3.34	-1.22219		3.34	1.90259		3.34	-24.1852		3.34	6.50174
3.345	-1.25247		3.345	1.94198		3.345	-25.0075		3.345	6.47702
3.35	-1.26801		3.35	1.98298		3.35	-25.5107		3.35	6.44911
3.355	-1.26301		3.355	2.02586		3.355	-25.6602		3.355	6.41825
3.36	-1.23258		3.36	2.07075		3.36	-25.4408		3.36	6.38481
3.365	-1.1731		3.365	2.11757		3.365	-24.8543		3.365	6.34928
3.37	-1.08257		3.37	2.16594		3.37	-23.9149		3.37	6.31221
3.375	-0.960877		3.375	2.21519		3.375	-22.6458		3.375	6.27424
3.38	-0.809966		3.38	2.26434		3.38	-21.0758		3.38	6.23601
3.385	-0.633793		3.385	2.31214		3.385	-19.2376		3.385	6.19818
3.39	-0.438184		3.39	2.35712		3.39	-17.1667		3.39	6.1614
3.395	-0.230496		3.395	2.39767		3.395	-14.9019		3.395	6.1263
3.4	-0.0191456		3.4	2.43213		3.4	-12.4857		3.4	6.09348
3.405	0.186972		3.405	2.45894		3.405	-9.96593		3.405	6.06351
3.41	0.379115		3.41	2.47673		3.41	-7.39588		3.41	6.03696
3.415	0.549323		3.415	2.48444		3.415	-4.83403		3.415	6.01433
3.42	0.690978		3.42	2.48141		3.42	-2.34217		3.42	5.9961
3.425	0.799238		3.425	2.46749		3.425	0.0177477		3.425	5.98265
3.43	0.871322		3.43	2.44302		3.43	2.18813		3.43	5.97427
3.435	0.906601		3.435	2.40891		3.435	4.12081		3.435	5.97114
3.44	0.906528		3.44	2.36653		3.44	5.78216		3.44	5.97325
3.445	0.874396		3.445	2.3177		3.445	7.15745		3.445	5.9804
3.45	0.81498		3.45	2.26454		3.45	8.2537		3.45	5.99217
3.455	0.734098		3.455	2.20939		3.455	9.10049		3.455	6.00794
3.46	0.638125		3.46	2.15467		3.46	9.74847		3.46	6.0269
3.465	0.533515		3.465	2.1027		3.465	10.2655		3.465	6.04808
3.47	0.426352		3.47	2.05562		3.47	10.7308		3.47	6.07039
3.475	0.321971		3.475	2.01526		3.475	11.2274		3.475	6.09272
3.48	0.224653		3.48	1.98303		3.48	11.834		3.48	6.11402
3.485	0.13742		3.485	1.95984		3.485	12.6163		3.485	6.13334
3.49	0.0619286		3.49	1.94613		3.49	13.6198		3.49	6.14992
3.495	-0.00152521		3.495	1.9418		3.495	14.8636		3.495	6.16325
3.5	-0.0539057		3.5	1.94629		3.5	16.3367		3.5	6.1731
3.505	-0.0972429		3.505	1.95863		3.505	17.997		3.505	6.1795
3.51	-0.134366		3.51	1.97754		3.51	19.7728		3.51	6.18281
3.515	-0.168587		3.515	2.00155		3.515	21.5676		3.515	6.18361
3.52	-0.203364		3.52	2.0291		3.52	23.2672		3.52	6.18269
3.525	-0.241983		3.525	2.05866		3.525	24.7485		3.525	6.18099
3.53	-0.287272		3.53	2.08888		3.53	25.8893		3.53	6.17953
3.535	-0.341398		3.535	2.11862		3.535	26.5785		3.535	6.17936
3.54	-0.405744		3.54	2.14703		3.54	26.7245		3.54	6.18144
3.545	-0.480888		3.545	2.1736		3.545	26.2627		3.545	6.18669
3.55	-0.56667		3.55	2.1981		3.55	25.1596		3.55	6.19585
3.555	-0.662336		3.555	2.22059		3.555	23.4142		3.555	6.2095
3.56	-0.766732		3.56	2.24133		3.56	21.0573		3.56	6.22804
3.565	-0.878516		3.565	2.26072		3.565	18.147		3.565	6.25165
3.57	-0.996359		3.57	2.27921		3.57	14.7639		3.57	6.28034
3.575	-1.11909		3.575	2.29726		3.575	11.0042		3.575	6.31389
3.58	-1.2458		3.58	2.31521		3.58	6.97392		3.58	6.3519
3.585	-1.37582		3.585	2.33331		3.585	2.78307		3.585	6.3938
3.59	-1.50871		3.59	2.35164		3.59	-1.45833		3.59	6.4388
3.595	-1.64407		3.595	2.37016		3.595	-5.64303		3.595	6.48597
3.6	-1.78147		3.6	2.38869		3.6	-9.66789		3.6	6.53421
3.605	-1.9202		3.605	2.40698		3.605	-13.4344		3.605	6.58231
3.61	-2.05924		3.61	2.42478		3.61	-16.8488		3.61	6.62895
3.615	-2.19715		3.615	2.44186		3.615	-19.8226		3.615	6.67276
3.62	-2.33209		3.62	2.45808		3.62	-22.2741		3.62	6.71241
3.625	-2.46191		3.625	2.47345		3.625	-24.1303		3.625	6.74665
3.63	-2.58434		3.63	2.48819		3.63	-25.3304		3.63	6.77437
3.635	-2.69718		3.635	2.5027		3.635	-25.83		3.635	6.79475
3.64	-2.79854		3.64	2.51761		3.64	-25.6053		3.64	6.80725
3.645	-2.88712		3.645	2.53372		3.645	-24.6568		3.645	6.8117
3.65	-2.96242		3.65	2.55202		3.65	-23.0121		3.65	6.80833
3.655	-3.02487		3.655	2.57364		3.655	-20.7277		3.655	6.79779
3.66	-3.07604		3.66	2.59977		3.66	-17.8877		3.66	6.78108
3.665	-3.11863		3.665	2.63168		3.665	-14.6017		3.665	6.75953
3.67	-3.15653		3.67	2.6706		3.67	-11.0003		3.67	6.73473
3.675	-3.19473		3.675	2.71776		3.675	-7.22904		3.675	6.70838
3.68	-3.23923		3.68	2.77426		3.68	-3.44102		3.68	6.68222
3.685	-3.29685		3.685	2.84112		3.685	0.210953		3.685	6.65789
3.69	-3.37498		3.69	2.91916		3.69	3.58261		3.69	6.63682
3.695	-3.48121		3.695	3.00898		3.695	6.54611		3.695	6.62011
3.7	-3.62294		3.7	3.11089		3.7	8.9971		3.7	6.6085
3.705	-3.80688		3.705	3.22481		3.705	10.8605		3.705	6.60227
3.71	-4.03845		3.71	3.3502		3.71	12.0943		3.71	6.60124
3.715	-4.32125		3.715	3.48599		3.715	12.6915		3.715	6.6048
3.72	-4.65651		3.72	3.63049		3.72	12.6792		3.72	6.61193
3.725	-5.04262		3.725	3.78138		3.725	12.1156		3.725	6.62128
3.73	-5.47489		3.73	3.9357		3.73	11.0837		3.73	6.63128
3.735	-5.94549		3.735	4.08994		3.735	9.68445		3.735	6.64024
3.74	-6.44365		3.74	4.24017		3.74	8.02691		3.74	6.64647
3.745	-6.95612		3.745	4.38225		3.745	6.21925		3.745	6.64844
3.75	-7.4679		3.75	4.51203		3.75	4.35971		3.75	6.64483
3.755	-7.96309		3.755	4.62568		3.755	2.52922		3.755	6.63467
3.76	-8.4259		3.76	4.71992		3.76	0.786265		3.76	6.61744
3.765	-8.84157		3.765	4.79229		3.765	-0.835476		3.765	6.59306
3.77	-9.19729		3.77	4.8413		3.77	-2.32665		3.77	6.56195
3.775	-9.4828		3.775	4.86657		3.775	-3.69926		3.775	6.52502
3.78	-9.69084		3.78	4.8688		3.78	-4.9818		3.78	6.48359
3.785	-9.81732		3.785	4.84975		3.785	-6.21329		3.785	6.43933
3.79	-9.86121		3.79	4.812		3.79	-7.43715		3.79	6.39417
3.795	-9.82427		3.795	4.75878		3.795	-8.69573		3.795	6.35011
3.8	-9.7106		3.8	4.69367		3.8	-10.0259		3.8	6.30918
3.805	-9.52617		3.805	4.62037		3.805	-11.456		3.805	6.27319
3.81	-9.27833		3.81	4.54244		3.81	-13.0047		3.81	6.24369
3.815	-8.97536		3.815	4.46309		3.815	-14.6802		3.815	6.22181
3.82	-8.62612		3.82	4.38504		3.82	-16.4814		3.82	6.20821
3.825	-8.23968		3.825	4.31043		3.825	-18.3985		3.825	6.20306
3.83	-7.82517		3.83	4.24079		3.83	-20.4145		3.83	6.20604
3.835	-7.39149		3.835	4.1771		3.835	-22.5062		3.835	6.21642
3.84	-6.94714		3.84	4.11978		3.84	-24.6457		3.84	6.23313
3.845	-6.50006		3.845	4.06886		3.845	-26.8014		3.845	6.25493
3.85	-6.0574		3.85	4.02405		3.85	-28.9388		3.85	6.28054
3.855	-5.62536		3.855	3.98484		3.855	-31.0223		3.855	6.30878
3.86	-5.20902		3.86	3.95063		3.86	-33.0161		3.86	6.3387
3.865	-4.81225		3.865	3.92082		3.865	-34.8856		3.865	6.36966
3.87	-4.4377		3.87	3.89488		3.87	-36.5985		3.87	6.40143
3.875	-4.08676		3.875	3.87241		3.875	-38.1262		3.875	6.43412
3.88	-3.75975		3.88	3.85318		3.88	-39.4435		3.88	6.46819
3.885	-3.45601		3.885	3.83712		3.885	-40.53		3.885	6.50432
3.89	-3.17416		3.89	3.8243		3.89	-41.3692		3.89	6.54331
3.895	-2.91227		3.895	3.81495		3.895	-41.949		3.895	6.58593
3.9	-2.66809		3.9	3.8093		3.9	-42.2615		3.9	6.63276
3.905	-2.43916		3.905	3.80763		3.905	-42.3038		3.905	6.6841
3.91	-2.22301		3.91	3.81012		3.91	-42.0778		3.91	6.73988
3.915	-2.01722		3.915	3.81679		3.915	-41.5916		3.915	6.79959
3.92	-1.81955		3.92	3.82748		3.92	-40.8598		3.92	6.8623
3.925	-1.62799		3.925	3.84177		3.925	-39.9035		3.925	6.92671
3.93	-1.44094		3.93	3.85897		3.93	-38.7499		3.93	6.99126
3.935	-1.2573		3.935	3.87812		3.935	-37.4304		3.935	7.05422
3.94	-1.07671		3.94	3.89802		3.94	-35.9778		3.94	7.11382
3.945	-0.899628		3.945	3.91729		3.945	-34.4234		3.945	7.16843
3.95	-0.727503		3.95	3.93443		3.95	-32.7926		3.95	7.21661
3.955	-0.562805		3.955	3.94796		3.955	-31.102		3.955	7.25724
3.96	-0.408943		3.96	3.95647		3.96	-29.3576		3.96	7.28956
3.965	-0.270044		3.965	3.95878		3.965	-27.5541		3.965	7.31319
3.97	-0.150584		3.97	3.95403		3.97	-25.6771		3.97	7.32813
3.975	-0.0548899		3.975	3.94172		3.975	-23.7066		3.975	7.33473
3.98	0.0134369		3.98	3.92183		3.98	-21.6235		3.98	7.33363
3.985	0.0521111		3.985	3.89474		3.985	-19.4152		3.985	7.3257
3.99	0.0606909		3.99	3.86127		3.99	-17.0827		3.99	7.31193
3.995	0.0409644		3.995	3.82257		3.995	-14.6453		3.995	7.29337
4	-0.00286914		4	3.78006		4	-12.1438		4	7.27107
4.005	-0.0642641		4.005	3.73525		4.005	-9.64022		4.005	7.24592
4.01	-0.134651		4.01	3.68966		4.01	-7.21422		4.01	7.21863
4.015	-0.203997		4.015	3.64466		4.015	-4.95684		4.015	7.18962
4.02	-0.261558		4.02	3.60141		4.02	-2.96154		4.02	7.159
4.025	-0.296746		4.025	3.56079		4.025	-1.31409		4.025	7.12652
4.03	-0.300043		4.03	3.52336		4.03	-0.082528		4.03	7.09161
4.035	-0.263855		4.035	3.48939		4.035	0.691379		4.035	7.05339
4.04	-0.183249		4.04	3.45894		4.04	0.997945		4.04	7.01079
4.045	-0.0564898		4.045	3.43192		4.045	0.861751		4.045	6.96265
4.05	0.11466		4.05	3.40823		4.05	0.339781		4.05	6.90786
4.055	0.324902		4.055	3.38785		4.055	-0.48432		4.055	6.84553
4.06	0.565633		4.06	3.37095		4.06	-1.50921		4.06	6.77513
4.065	0.825419		4.065	3.35795		4.065	-2.62686		4.065	6.69655
4.07	1.09068		4.07	3.34954		4.07	-3.73427		4.07	6.61028
4.075	1.34652		4.075	3.34669		4.075	-4.74431		4.075	6.51734
4.08	1.57765		4.08	3.35058		4.08	-5.59445		4.08	6.4193
4.085	1.76933		4.085	3.36252		4.085	-6.25231		4.085	6.31819
4.09	1.90824		4.09	3.38379		4.09	-6.71743		4.09	6.21637
4.095	1.98323		4.095	3.4155		4.095	-7.01937		4.095	6.11636
4.1	1.98597		4.1	3.45845		4.1	-7.21226		4.1	6.0207
4.105	1.91127		4.105	3.51298		4.105	-7.36705		4.105	5.93174
4.11	1.75733		4.11	3.57884		4.11	-7.56211		4.11	5.85156
4.115	1.52572		4.115	3.65513		4.115	-7.87366		4.115	5.78177
4.12	1.22115		4.12	3.74029		4.12	-8.36708		4.12	5.72351
4.125	0.851209		4.125	3.83211		4.125	-9.08995		4.125	5.67741
4.13	0.42593		4.13	3.92784		4.13	-10.0676		4.13	5.64358
4.135	-0.042705		4.135	4.02434		4.135	-11.3015		4.135	5.62169
4.14	-0.541254		4.14	4.11823		4.14	-12.7701		4.14	5.61103
4.145	-1.05534		4.145	4.20616		4.145	-14.4327		4.145	5.61065
4.15	-1.57019		4.15	4.28494		4.15	-16.2349		4.15	5.61939
4.155	-2.07116		4.155	4.35181		4.155	-18.1146		4.155	5.63603
4.16	-2.54427		4.16	4.40452		4.16	-20.0096		4.16	5.65937
4.165	-2.97679		4.165	4.44148		4.165	-21.8639		4.165	5.68827
4.17	-3.35771		4.17	4.46181		4.17	-23.6325		4.17	5.72171
4.175	-3.67828		4.175	4.46531		4.175	-25.2856		4.175	5.75878
4.18	-3.93239		4.18	4.45247		4.18	-26.8101		4.18	5.79874
4.185	-4.11687		4.185	4.42429		4.185	-28.2092		4.185	5.84093
4.19	-4.23161		4.19	4.38225		4.19	-29.4999		4.19	5.8848
4.195	-4.27952		4.195	4.32814		4.195	-30.7101		4.195	5.92987
4.2	-4.26627		4.2	4.26394		4.2	-31.873		4.2	5.97571
4.205	-4.19994		4.205	4.19176		4.205	-33.0233		4.205	6.02194
4.21	-4.09045		4.21	4.11369		4.21	-34.1919		4.21	6.06819
4.215	-3.94896		4.215	4.03177		4.215	-35.403		4.215	6.11418
4.22	-3.78734		4.22	3.94796		4.22	-36.6712		4.22	6.15964
4.225	-3.61757		4.225	3.86406		4.225	-38.0011		4.225	6.20442
4.23	-3.45136		4.23	3.78176		4.23	-39.3877		4.23	6.24844
4.235	-3.29987		4.235	3.70257		4.235	-40.8187		4.235	6.29169
4.24	-3.17354		4.24	3.62785		4.24	-42.2764		4.24	6.33424
4.245	-3.08207		4.245	3.55881		4.245	-43.7413		4.245	6.37621
4.25	-3.03441		4.25	3.49645		4.25	-45.1947		4.25	6.41773
4.255	-3.03882		4.255	3.44158		4.255	-46.6207		4.255	6.45889
4.26	-3.10277		4.26	3.39478		4.26	-48.0071		4.26	6.49972
4.265	-3.23282		4.265	3.35636		4.265	-49.3455		4.265	6.54012
4.27	-3.43433		4.27	3.32632		4.27	-50.63		4.27	6.57991
4.275	-3.71097		4.275	3.30437		4.275	-51.855		4.275	6.61871
4.28	-4.06419		4.28	3.28988		4.28	-53.0131		4.28	6.65605
4.285	-4.49262		4.285	3.28187		4.285	-54.0923		4.285	6.69133
4.29	-4.99145		4.29	3.2791		4.29	-55.0747		4.29	6.72388
4.295	-5.55202		4.295	3.28008		4.295	-55.9348		4.295	6.75303
4.3	-6.16154		4.3	3.28314		4.3	-56.6408		4.3	6.77812
4.305	-6.80317		4.305	3.28654		4.305	-57.1547		4.305	6.79859
4.31	-7.45646		4.31	3.28859		4.31	-57.4358		4.31	6.81405
4.315	-8.09811		4.315	3.28771		4.315	-57.4432		4.315	6.8243
4.32	-8.70322		4.32	3.28256		4.32	-57.1392		4.32	6.8294
4.325	-9.24667		4.325	3.27209		4.325	-56.4932		4.325	6.8297
4.33	-9.70475		4.33	3.25563		4.33	-55.4843		4.33	6.82581
4.335	-10.0569		4.335	3.23285		4.335	-54.1042		4.335	6.81863
4.34	-10.287		4.34	3.20382		4.34	-52.3586		4.34	6.80926
4.345	-10.3849		4.345	3.16894		4.345	-50.268		4.345	6.799
4.35	-10.3469		4.35	3.12891		4.35	-47.8671		4.35	6.78924
4.355	-10.1763		4.355	3.08468		4.355	-45.2034		4.355	6.78136
4.36	-9.8831		4.36	3.03737		4.36	-42.3346		4.36	6.77668
4.365	-9.48288		4.365	2.98825		4.365	-39.325		4.365	6.77635
4.37	-8.99601		4.37	2.93865		4.37	-36.2409		4.37	6.7813
4.375	-8.4459		4.375	2.88992		4.375	-33.1468		4.375	6.79217
4.38	-7.85741		4.38	2.8434		4.38	-30.1		4.38	6.80931
4.385	-7.25517		4.385	2.80035		4.385	-27.1479		4.385	6.83278
4.39	-6.66218		4.39	2.76192		4.39	-24.3243		4.39	6.86236
4.395	-6.09861		4.395	2.72911		4.395	-21.6497		4.395	6.89759
4.4	-5.58101		4.4	2.70272		4.4	-19.1311		4.4	6.93785
4.405	-5.12191		4.405	2.68332		4.405	-16.7648		4.405	6.98235
4.41	-4.72975		4.41	2.6712		4.41	-14.5393		4.41	7.03024
4.415	-4.40906		4.415	2.66634		4.415	-12.4397		4.415	7.08061
4.42	-4.16099		4.42	2.66846		4.42	-10.4512		4.42	7.13252
4.425	-3.98376		4.425	2.67698		4.425	-8.5617		4.425	7.18508
4.43	-3.87332		4.43	2.69106		4.43	-6.76365		4.43	7.23739
4.435	-3.82392		4.435	2.70971		4.435	-5.05433		4.435	7.28861
4.44	-3.8286		4.44	2.73182		4.44	-3.4351		4.44	7.33794
4.445	-3.87969		4.445	2.75625		4.445	-1.91005		4.445	7.38463
4.45	-3.96914		4.45	2.78198		4.45	-0.484589		4.45	7.42799
4.455	-4.08885		4.455	2.80811		4.455	0.835271		4.455	7.46735
4.46	-4.23097		4.46	2.834		4.46	2.04286		4.46	7.50209
4.465	-4.38805		4.465	2.8593		4.465	3.12981		4.465	7.53162
4.47	-4.55333		4.47	2.88394		4.47	4.08426		4.47	7.55535
4.475	-4.72081		4.475	2.90812		4.475	4.88908		4.475	7.57272
4.48	-4.88544		4.48	2.93229		4.48	5.52044		4.48	7.58319
4.485	-5.04318		4.485	2.95702		4.485	5.94774		4.485	7.58627
4.49	-5.19104		4.49	2.9829		4.49	6.13508		4.49	7.58156
4.495	-5.32708		4.495	3.0105		4.495	6.04446		4.495	7.56879
4.5	-5.45038		4.5	3.0402		4.5	5.64072		4.5	7.54787
4.505	-5.56096		4.505	3.07214		4.505	4.89724		4.505	7.51899
4.51	-5.65966		4.51	3.10619		4.51	3.80201		4.51	7.48259
4.515	-5.74802		4.515	3.14192		4.515	2.36295		4.515	7.43943
4.52	-5.82814		4.52	3.17862		4.52	0.611644		4.52	7.39056
4.525	-5.90251		4.525	3.21538		4.525	-1.3951		4.525	7.33728
4.53	-5.97382		4.53	3.25116		4.53	-3.57627		4.53	7.28108
4.535	-6.04479		4.535	3.28492		4.535	-5.83034		4.535	7.22354
4.54	-6.11796		4.54	3.31567		4.54	-8.04131		4.54	7.16621
4.545	-6.19547		4.545	3.34261		4.545	-10.0867		4.545	7.1105
4.55	-6.2789		4.55	3.36516		4.55	-11.8466		4.55	7.05757
4.555	-6.36906		4.555	3.383		4.555	-13.213		4.555	7.00829
4.56	-6.46588		4.56	3.39608		4.56	-14.0991		4.56	6.96312
4.565	-6.56832		4.565	3.40458		4.565	-14.4467		4.565	6.92217
4.57	-6.6744		4.57	3.40882		4.57	-14.2324		4.57	6.88514
4.575	-6.78128		4.575	3.4092		4.575	-13.4708		4.575	6.85147
4.58	-6.88543		4.58	3.40614		4.58	-12.2156		4.58	6.8203
4.585	-6.98286		4.585	3.39996		4.585	-10.557		4.585	6.79066
4.59	-7.06946		4.59	3.39088		4.59	-8.61742		4.59	6.76152
4.595	-7.14129		4.595	3.37894		4.595	-6.54349		4.595	6.73187
4.6	-7.19492		4.6	3.36407		4.6	-4.49697		4.6	6.70086
4.605	-7.22769		4.605	3.34609		4.605	-2.64382		4.605	6.66779
4.61	-7.23796		4.61	3.32479		4.61	-1.14274		4.61	6.63224
4.615	-7.22521		4.615	3.29998		4.615	-0.134145		4.615	6.59405
4.62	-7.19009		4.62	3.2716		4.62	0.269775		4.62	6.55333
4.625	-7.13437		4.625	3.23978		4.625	-0.00698121		4.625	6.51047
4.63	-7.06074		4.63	3.20483		4.63	-0.998925		4.63	6.4661
4.635	-6.97266		4.635	3.16734		4.635	-2.69678		4.635	6.42104
4.64	-6.87406		4.64	3.12808		4.64	-5.04835		4.64	6.37628
4.645	-6.76904		4.645	3.088		4.645	-7.96251		4.645	6.33286
4.65	-6.66163		4.65	3.04817		4.65	-11.3157		4.65	6.29184
4.655	-6.55547		4.655	3.00963		4.655	-14.9605		4.655	6.25423
4.66	-6.45365		4.66	2.9734		4.66	-18.7356		4.66	6.22092
4.665	-6.35852		4.665	2.9403		4.665	-22.476		4.665	6.19263
4.67	-6.27162		4.67	2.91095		4.67	-26.0231		4.67	6.16986
4.675	-6.19367		4.675	2.8857		4.675	-29.2333		4.675	6.15289
4.68	-6.1246		4.68	2.8646		4.68	-31.9855		4.68	6.14177
4.685	-6.0637		4.685	2.84742		4.685	-34.1862		4.685	6.1363
4.69	-6.00975		4.69	2.83368		4.69	-35.7724		4.69	6.13612
4.695	-5.96123		4.695	2.82268		4.695	-36.7124		4.695	6.14067
4.7	-5.91648		4.7	2.81364		4.7	-37.0044		4.7	6.1493
4.705	-5.87385		4.705	2.80571		4.705	-36.673		4.705	6.16128
4.71	-5.83184		4.71	2.79809		4.71	-35.7649		4.71	6.17584
4.715	-5.78916		4.715	2.79012		4.715	-34.3436		4.715	6.19222
4.72	-5.74473		4.72	2.78134		4.72	-32.4832		4.72	6.2097
4.725	-5.69766		4.725	2.77155		4.725	-30.2634		4.725	6.2276
4.73	-5.64718		4.73	2.76083		4.73	-27.7643		4.73	6.24532
4.735	-5.59256		4.735	2.74952		4.735	-25.0623		4.735	6.26233
4.74	-5.53307		4.74	2.73824		4.74	-22.2282		4.74	6.27821
4.745	-5.46791		4.745	2.72778		4.745	-19.3246		4.745	6.29259
4.75	-5.39621		4.75	2.71905		4.75	-16.4063		4.75	6.30523
4.755	-5.3171		4.755	2.71297		4.755	-13.5201		4.755	6.31599
4.76	-5.22972		4.76	2.7104		4.76	-10.706		4.76	6.32483
4.765	-5.13338		4.765	2.71201		4.765	-7.99781		4.765	6.33183
4.77	-5.02763		4.77	2.71822		4.77	-5.42462		4.77	6.33717
4.775	-4.91236		4.775	2.72919		4.775	-3.01127		4.775	6.34113
4.78	-4.78794		4.78	2.74474		4.78	-0.779003		4.78	6.34407
4.785	-4.65521		4.785	2.76437		4.785	1.25417		4.785	6.3464
4.79	-4.51558		4.79	2.78732		4.79	3.07312		4.79	6.34853
4.795	-4.37099		4.795	2.8126		4.795	4.66509		4.795	6.35087
4.8	-4.22385		4.8	2.83909		4.8	6.01905		4.8	6.35373
4.805	-4.07701		4.805	2.86559		4.805	7.12466		4.805	6.35732
4.81	-3.9336		4.81	2.89091		4.81	7.97123		4.81	6.36172
4.815	-3.79693		4.815	2.91394		4.815	8.54654		4.815	6.36685
4.82	-3.67031		4.82	2.93371		4.82	8.83613		4.82	6.37245
4.825	-3.5569		4.825	2.94945		4.825	8.82308		4.825	6.37813
4.83	-3.45952		4.83	2.96059		4.83	8.48874		4.83	6.38337
4.835	-3.3805		4.835	2.96679		4.835	7.8144		4.835	6.38757
4.84	-3.32155		4.84	2.96793		4.84	6.78396		4.84	6.39008
4.845	-3.2836		4.845	2.96413		4.845	5.38743		4.845	6.3903
4.85	-3.26679		4.85	2.95571		4.85	3.62479		4.85	6.38768
4.855	-3.27037		4.855	2.94315		4.855	1.50972		4.855	6.38182
4.86	-3.29275		4.86	2.92711		4.86	-0.927264		4.86	6.37246
4.865	-3.33153		4.865	2.90834		4.865	-3.63706		4.865	6.35955
4.87	-3.3836		4.87	2.88768		4.87	-6.55179		4.87	6.34325
4.875	-3.44523		4.875	2.86599		4.875	-9.58661		4.875	6.32394
4.88	-3.51234		4.88	2.84414		4.88	-12.6435		4.88	6.30217
4.885	-3.58058		4.885	2.82294		4.885	-15.6165		4.885	6.27866
4.89	-3.64569		4.89	2.80311		4.89	-18.3983		4.89	6.25422
4.895	-3.70369		4.895	2.78525		4.895	-20.8873		4.895	6.22972
4.9	-3.75121		4.9	2.76984		4.9	-22.9935		4.9	6.20598
4.905	-3.78576		4.905	2.75717		4.905	-24.6447		4.905	6.18375
4.91	-3.80598		4.91	2.74737		4.91	-25.7893		4.91	6.16362
4.915	-3.81184		4.915	2.74041		4.915	-26.3985		4.915	6.14599
4.92	-3.80478		4.92	2.73612		4.92	-26.4656		4.92	6.131
4.925	-3.78772		4.925	2.73419		4.925	-26.0039		4.925	6.11857
4.93	-3.76495		4.93	2.73422		4.93	-25.0431		4.93	6.10839
4.935	-3.74192		4.935	2.73572		4.935	-23.6258		4.935	6.09992
4.94	-3.72489		4.94	2.73822		4.94	-21.8034		4.94	6.09252
4.945	-3.72046		4.945	2.74121		4.945	-19.633		4.945	6.08543
4.95	-3.7351		4.95	2.74425		4.95	-17.1759		4.95	6.07789
4.955	-3.7746		4.955	2.74696		4.955	-14.4962		4.955	6.06919
4.96	-3.84357		4.96	2.74904		4.96	-11.6612		4.96	6.05874
4.965	-3.94501		4.965	2.75031		4.965	-8.74164		4.965	6.04614
4.97	-4.08001		4.97	2.75067		4.97	-5.81215		4.97	6.03116
4.975	-4.24757		4.975	2.75016		4.975	-2.95085		4.975	6.01382
4.98	-4.44464		4.98	2.74887		4.98	-0.238035		4.98	5.99434
4.985	-4.6663		4.985	2.74702		4.985	2.24668		4.985	5.97313
4.99	-4.90605		4.99	2.74487		4.99	4.42829		4.99	5.95078
4.995	-5.15631		4.995	2.74273		4.995	6.24133		4.995	5.92795
5	-5.40892		5	2.74095		5	7.63531		5	5.90539
5.005	-5.65574		5.005	2.73988		5.005	8.57975		5.005	5.88385
5.01	-5.88907		5.01	2.73988		5.01	9.06841		5.01	5.86403
5.015	-6.10219		5.015	2.74123		5.015	9.12174		5.015	5.84658
5.02	-6.28959		5.02	2.7442		5.02	8.7873		5.02	5.832
5.025	-6.44717		5.025	2.74892		5.025	8.13765		5.025	5.82073
5.03	-6.57226		5.03	2.75547		5.03	7.26585		5.03	5.81304
5.035	-6.66348		5.035	2.76376		5.035	6.27866		5.035	5.80911
5.04	-6.72057		5.04	2.7736		5.04	5.28814		5.04	5.809
5.045	-6.74406		5.045	2.78464		5.045	4.40231		5.045	5.81268
5.05	-6.73505		5.05	2.79644		5.05	3.71582		5.05	5.82002
5.055	-6.69489		5.055	2.80843		5.055	3.30174		5.055	5.83081
5.06	-6.62507		5.06	2.81999		5.06	3.20525		5.06	5.84473
5.065	-6.52702		5.065	2.83047		5.065	3.44007		5.065	5.86142
5.07	-6.40213		5.07	2.83929		5.07	3.98816		5.07	5.88042
5.075	-6.25177		5.075	2.84591		5.075	4.80273		5.075	5.9012
5.08	-6.07735		5.08	2.84999		5.08	5.81428		5.08	5.92318
5.085	-5.8804		5.085	2.85131		5.085	6.939		5.085	5.94573
5.09	-5.66267		5.09	2.84989		5.09	8.08862		5.09	5.96822
5.095	-5.42613		5.095	2.84594		5.095	9.18044		5.095	5.99006
5.1	-5.17303		5.1	2.83986		5.1	10.1464		5.1	6.01068
5.105	-4.90585		5.105	2.83219		5.105	10.9402		5.105	6.02962
5.11	-4.62728		5.11	2.82356		5.11	11.5413		5.11	6.04655
5.115	-4.34025		5.115	2.81466		5.115	11.9561		5.115	6.06122
5.12	-4.04789		5.12	2.80614		5.12	12.2155		5.12	6.07356
5.125	-3.75359		5.125	2.79857		5.125	12.3696		5.125	6.08357
5.13	-3.46109		5.13	2.79242		5.13	12.4809		5.13	6.09139
5.135	-3.17452		5.135	2.78802		5.135	12.6156		5.135	6.09717
5.14	-2.89848		5.14	2.78559		5.14	12.8356		5.14	6.10111
5.145	-2.63798		5.145	2.78519		5.145	13.1912		5.145	6.10341
5.15	-2.39844		5.15	2.78681		5.15	13.716		5.15	6.10421
5.155	-2.1854		5.155	2.79036		5.155	14.4233		5.155	6.10362
5.16	-2.00434		5.16	2.79571		5.16	15.3062		5.16	6.10168
5.165	-1.86023		5.165	2.80268		5.165	16.3384		5.165	6.09843
5.17	-1.75715		5.17	2.81106		5.17	17.4781		5.17	6.09386
5.175	-1.69788		5.175	2.82063		5.175	18.6717		5.175	6.08799
5.18	-1.68355		5.18	2.83109		5.18	19.8593		5.18	6.0809
5.185	-1.71333		5.185	2.8421		5.185	20.9782		5.185	6.07271
5.19	-1.7843		5.19	2.85321		5.19	21.9681		5.19	6.06364
5.195	-1.89148		5.195	2.8639		5.195	22.7732		5.195	6.05401
5.2	-2.02801		5.2	2.87354		5.2	23.345		5.2	6.04417
5.205	-2.18546		5.205	2.88142		5.205	23.6441		5.205	6.03454
5.21	-2.35433		5.21	2.88679		5.21	23.6407		5.21	6.02556
5.215	-2.52456		5.215	2.88886		5.215	23.3162		5.215	6.01759
5.22	-2.68622		5.22	2.88689		5.22	22.6631		5.22	6.01095
5.225	-2.83004		5.225	2.88021		5.225	21.6858		5.225	6.00585
5.23	-2.94805		5.23	2.86831		5.23	20.4008		5.23	6.00236
5.235	-3.03404		5.235	2.85082		5.235	18.8363		5.235	6.00042
5.24	-3.08389		5.24	2.8276		5.24	17.0317		5.24	5.99984
5.245	-3.09584		5.245	2.79874		5.245	15.0364		5.245	6.00032
5.25	-3.07049		5.25	2.76457		5.25	12.907		5.25	6.00149
5.255	-3.01073		5.255	2.72563		5.255	10.7051		5.255	6.00292
5.26	-2.92147		5.26	2.6827		5.26	8.49407		5.26	6.0042
5.265	-2.80929		5.265	2.63669		5.265	6.33527		5.265	6.00494
5.27	-2.682		5.27	2.58868		5.27	4.28536		5.27	6.0048
5.275	-2.54815		5.275	2.53978		5.275	2.39364		5.275	6.00356
5.28	-2.41649		5.28	2.49114		5.28	0.700254		5.28	6.00105
5.285	-2.29551		5.285	2.44382		5.285	-0.764511		5.285	5.99722
5.29	-2.19299		5.29	2.39881		5.29	-1.98014		5.29	5.99211
5.295	-2.11556		5.295	2.35691		5.295	-2.93507		5.295	5.98582
5.3	-2.0684		5.3	2.31874		5.3	-3.62544		5.3	5.97854
5.305	-2.05496		5.305	2.28467		5.305	-4.05387		5.305	5.97049
5.31	-2.07679		5.31	2.25483		5.31	-4.22855		5.31	5.96194
5.315	-2.13347		5.315	2.2291		5.315	-4.16294		5.315	5.95317
5.32	-2.22258		5.32	2.20715		5.32	-3.87615		5.32	5.94446
5.325	-2.33984		5.325	2.18844		5.325	-3.39392		5.325	5.93609
5.33	-2.47933		5.33	2.17233		5.33	-2.74998		5.33	5.9283
5.335	-2.63382		5.335	2.15807		5.335	-1.98732		5.335	5.92132
5.34	-2.79515		5.34	2.14492		5.34	-1.15888		5.34	5.91532
5.345	-2.95474		5.345	2.13221		5.345	-0.327273		5.345	5.91045
5.35	-3.10409		5.35	2.11936		5.35	0.436895		5.35	5.90679
5.355	-3.2353		5.355	2.10598		5.355	1.05818		5.355	5.90439
5.36	-3.34153		5.36	2.09188		5.36	1.46084		5.36	5.90325
5.365	-3.41736		5.365	2.07707		5.365	1.57442		5.365	5.9033
5.37	-3.4591		5.37	2.06182		5.37	1.33973		5.37	5.90442
5.375	-3.46489		5.375	2.04658		5.375	0.714567		5.375	5.9064
5.38	-3.43469		5.38	2.03198		5.38	-0.321671		5.38	5.90895
5.385	-3.3702		5.385	2.01878		5.385	-1.76505		5.385	5.9117
5.39	-3.27464		5.39	2.00781		5.39	-3.5864		5.39	5.91418
5.395	-3.15245		5.395	1.99988		5.395	-5.73296		5.395	5.91583
5.4	-3.00902		5.4	1.99578		5.4	-8.13231		5.4	5.91604
5.405	-2.85038		5.405	1.99614		5.405	-10.6981		5.405	5.91416
5.41	-2.68296		5.41	2.00144		5.41	-13.3368		5.41	5.90957
5.415	-2.51329		5.415	2.01191		5.415	-15.9551		5.415	5.9017
5.42	-2.3479		5.42	2.02751		5.42	-18.4658		5.42	5.89008
5.425	-2.19304		5.425	2.04795		5.425	-20.7936		5.425	5.87444
5.43	-2.05459		5.43	2.07262		5.43	-22.8779		5.43	5.85467
5.435	-1.93782		5.435	2.10067		5.435	-24.6736		5.435	5.83089
5.44	-1.84718		5.44	2.13101		5.44	-26.1505		5.44	5.80341
5.445	-1.78611		5.445	2.16237		5.445	-27.2901		5.445	5.77277
5.45	-1.75674		5.45	2.19342		5.45	-28.0817		5.45	5.73962
5.455	-1.75968		5.455	2.22279		5.455	-28.5188		5.455	5.70472
5.46	-1.79383		5.46	2.24919		5.46	-28.5952		5.46	5.66888
5.465	-1.8563		5.465	2.27153		5.465	-28.3035		5.465	5.63289
5.47	-1.94243		5.47	2.28896		5.47	-27.634		5.47	5.59743
5.475	-2.04594		5.475	2.30095		5.475	-26.5769		5.475	5.5631
5.48	-2.15929		5.48	2.30734		5.48	-25.125		5.48	5.53031
5.485	-2.27414		5.485	2.30834		5.485	-23.278		5.485	5.49934
5.49	-2.3819		5.49	2.30454		5.49	-21.0473		5.49	5.47028
5.495	-2.47436		5.495	2.29684		5.495	-18.4595		5.495	5.44308
5.5	-2.54429		5.5	2.28639		5.5	-15.5592		5.5	5.41756
5.505	-2.58597		5.505	2.2745		5.505	-12.4101		5.505	5.39347
5.51	-2.59558		5.51	2.26254		5.51	-9.09273		5.51	5.37047
5.515	-2.57145		5.515	2.25182		5.515	-5.70151		5.515	5.34821
5.52	-2.51407		5.52	2.24352		5.52	-2.33888		5.52	5.32633
5.525	-2.42603		5.525	2.23863		5.525	0.891171		5.525	5.3045
5.53	-2.31165		5.53	2.23784		5.53	3.89021		5.53	5.28242
5.535	-2.17664		5.535	2.24159		5.535	6.57201		5.535	5.25982
5.54	-2.0276		5.54	2.25		5.54	8.8681		5.54	5.23651
5.545	-1.87155		5.545	2.26297		5.545	10.7318		5.545	5.21236
5.55	-1.71547		5.55	2.28014		5.55	12.1404		5.55	5.18731
5.555	-1.56588		5.555	2.30099		5.555	13.095		5.555	5.16136
5.56	-1.42858		5.56	2.32486		5.56	13.6194		5.56	5.1346
5.565	-1.30843		5.565	2.35101		5.565	13.7561		5.565	5.10722
5.57	-1.20925		5.57	2.37864		5.57	13.5625		5.57	5.07947
5.575	-1.13383		5.575	2.40698		5.575	13.1054		5.575	5.05168
5.58	-1.08398		5.58	2.43521		5.58	12.4556		5.58	5.02424
5.585	-1.06067		5.585	2.46262		5.585	11.682		5.585	4.9976
5.59	-1.06421		5.59	2.48852		5.59	10.8467		5.59	4.97224
5.595	-1.09436		5.595	2.51232		5.595	10.0007		5.595	4.94863
5.6	-1.15056		5.6	2.53354		5.6	9.18015		5.6	4.92722
5.605	-1.23197		5.605	2.55187		5.605	8.40476		5.605	4.90842
5.61	-1.33764		5.61	2.56712		5.61	7.67706		5.61	4.89255
5.615	-1.46653		5.615	2.57928		5.615	6.98358		5.615	4.87984
5.62	-1.6175		5.62	2.58854		5.62	6.29753		5.62	4.87037
5.625	-1.78932		5.625	2.59525		5.625	5.5828		5.625	4.86413
5.63	-1.98062		5.63	2.59991		5.63	4.79905		5.63	4.86092
5.635	-2.18976		5.635	2.60312		5.635	3.90722		5.635	4.86043
5.64	-2.41478		5.64	2.60557		5.64	2.87501		5.64	4.86224
5.645	-2.65328		5.645	2.60794		5.645	1.68178		5.645	4.86581
5.65	-2.90234		5.65	2.61087		5.65	0.322114		5.65	4.87054
5.655	-3.1584		5.655	2.61487		5.655	-1.19214		5.655	4.87581
5.66	-3.41728		5.66	2.62029		5.66	-2.8317		5.66	4.88102
5.665	-3.67414		5.665	2.62728		5.665	-4.55164		5.665	4.88562
5.67	-3.92358		5.67	2.63575		5.67	-6.29484		5.67	4.88914
5.675	-4.15976		5.675	2.6454		5.675	-7.9968		5.675	4.89127
5.68	-4.37668		5.68	2.65573		5.68	-9.59137		5.68	4.89179
5.685	-4.56841		5.685	2.66609		5.685	-11.0166		5.685	4.89066
5.69	-4.72949		5.69	2.67574		5.69	-12.2205		5.69	4.88793
5.695	-4.85527		5.695	2.68394		5.695	-13.1655		5.695	4.88379
5.7	-4.94231		5.7	2.69001		5.7	-13.8323		5.7	4.8785
5.705	-4.98866		5.705	2.6934		5.705	-14.2211		5.705	4.8724
5.71	-4.9941		5.71	2.69374		5.71	-14.3524		5.71	4.86584
5.715	-4.96022		5.715	2.69087		5.715	-14.2652		5.715	4.85915
5.72	-4.89041		5.72	2.68483		5.72	-14.0141		5.72	4.85268
5.725	-4.78963		5.725	2.67585		5.725	-13.665		5.725	4.84671
5.73	-4.66415		5.73	2.6643		5.73	-13.2905		5.73	4.84144
5.735	-4.52105		5.735	2.65063		5.735	-12.9644		5.735	4.83705
5.74	-4.36783		5.74	2.6353		5.74	-12.7565		5.74	4.83359
5.745	-4.21182		5.745	2.61871		5.745	-12.7279		5.745	4.83103
5.75	-4.05977		5.75	2.60119		5.75	-12.9268		5.75	4.82927
5.755	-3.91745		5.755	2.58292		5.755	-13.3855		5.755	4.8281
5.76	-3.78937		5.76	2.56397		5.76	-14.1188		5.76	4.82721
5.765	-3.67864		5.765	2.54431		5.765	-15.1232		5.765	4.82625
5.77	-3.58695		5.77	2.52384		5.77	-16.3777		5.77	4.82482
5.775	-3.51469		5.775	2.50241		5.775	-17.8458		5.775	4.8225
5.78	-3.46113		5.78	2.47994		5.78	-19.4783		5.78	4.81891
5.785	-3.4247		5.785	2.45641		5.785	-21.217		5.785	4.81373
5.79	-3.40324		5.79	2.43192		5.79	-22.9984		5.79	4.80676
5.795	-3.39425		5.795	2.40667		5.795	-24.7584		5.795	4.79791
5.8	-3.39511		5.8	2.38104		5.8	-26.4356		5.8	4.78721
5.805	-3.40325		5.805	2.35547		5.805	-27.9751		5.805	4.77486
5.81	-3.41624		5.81	2.33049		5.81	-29.331		5.81	4.76114
5.815	-3.43187		5.815	2.30666		5.815	-30.4687		5.815	4.7464
5.82	-3.44817		5.82	2.28449		5.82	-31.3657		5.82	4.73103
5.825	-3.46345		5.825	2.26443		5.825	-32.0118		5.825	4.7154
5.83	-3.47638		5.83	2.24684		5.83	-32.409		5.83	4.69983
5.835	-3.48601		5.835	2.23192		5.835	-32.57		5.835	4.68455
5.84	-3.49185		5.84	2.21972		5.84	-32.5166		5.84	4.6697
5.845	-3.49395		5.845	2.21018		5.845	-32.2784		5.845	4.65531
5.85	-3.49299		5.85	2.20308		5.85	-31.8902		5.85	4.64134
5.855	-3.49022		5.855	2.19813		5.855	-31.3903		5.855	4.62772
5.86	-3.48748		5.86	2.19497		5.86	-30.818		5.86	4.61432
5.865	-3.48701		5.865	2.19322		5.865	-30.2122		5.865	4.60109
5.87	-3.49131		5.87	2.1925		5.87	-29.6087		5.87	4.58797
5.875	-3.50286		5.875	2.19247		5.875	-29.0394		5.875	4.575
5.88	-3.52382		5.88	2.19286		5.88	-28.53		5.88	4.56225
5.885	-3.55578		5.885	2.19344		5.885	-28.0992		5.885	4.54988
5.89	-3.59947		5.89	2.19404		5.89	-27.7574		5.89	4.53804
5.895	-3.65462		5.895	2.19453		5.895	-27.5069		5.895	4.52687
5.9	-3.71985		5.9	2.1948		5.9	-27.341		5.9	4.51648
5.905	-3.79274		5.905	2.19475		5.905	-27.2457		5.905	4.50686
5.91	-3.87		5.91	2.19424		5.91	-27.2		5.91	4.49794
5.915	-3.94772		5.915	2.1931		5.915	-27.1781		5.915	4.48951
5.92	-4.02173		5.92	2.19114		5.92	-27.1519		5.92	4.48123
5.925	-4.08804		5.925	2.18816		5.925	-27.093		5.925	4.47273
5.93	-4.14319		5.93	2.18396		5.93	-26.9761		5.93	4.46353
5.935	-4.18469		5.935	2.17836		5.935	-26.7809		5.935	4.4532
5.94	-4.21123		5.94	2.17126		5.94	-26.4944		5.94	4.44133
5.945	-4.22293		5.945	2.16265		5.945	-26.1128		5.945	4.42761
5.95	-4.22129		5.95	2.15263		5.95	-25.6416		5.95	4.41185
5.955	-4.20913		5.955	2.14142		5.955	-25.0957		5.955	4.39403
5.96	-4.19032		5.96	2.12935		5.96	-24.4979		5.96	4.37427
5.965	-4.16942		5.965	2.11684		5.965	-23.877		5.965	4.35284
5.97	-4.1512		5.97	2.10438		5.97	-23.2654		5.97	4.33014
5.975	-4.1402		5.975	2.09244		5.975	-22.6955		5.975	4.30662
5.98	-4.14027		5.98	2.08149		5.98	-22.1971		5.98	4.28279
5.985	-4.1541		5.985	2.07187		5.985	-21.7943		5.985	4.25916
5.99	-4.18305		5.99	2.06384		5.99	-21.5036		5.99	4.23618
5.995	-4.22687		5.995	2.05747		5.995	-21.3326		5.995	4.21424
6	-4.28382		6	2.05266		6	-21.2798		6	4.19364
6.005	-4.35077		6.005	2.04915		6.005	-21.3352		6.005	4.17456
6.01	-4.42353		6.01	2.04648		6.01	-21.4822		6.01	4.15712
6.015	-4.4973		6.015	2.04411		6.015	-21.6998		6.015	4.14134
6.02	-4.56709		6.02	2.04138		6.02	-21.9655		6.02	4.12719
6.025	-4.62826		6.025	2.03762		6.025	-22.2581		6.025	4.11459
6.03	-4.67692		6.03	2.0322		6.03	-22.5603		6.03	4.10345
6.035	-4.71025		6.035	2.02456		6.035	-22.8602		6.035	4.09367
6.04	-4.7267		6.04	2.01432		6.04	-23.1528		6.04	4.08515
6.045	-4.72599		6.045	2.00126		6.045	-23.4396		6.045	4.07779
6.05	-4.70902		6.05	1.9854		6.05	-23.7286		6.05	4.07151
6.055	-4.67759		6.055	1.96693		6.055	-24.0321		6.055	4.06622
6.06	-4.6341		6.06	1.94627		6.06	-24.365		6.06	4.06184
6.065	-4.58122		6.065	1.92398		6.065	-24.7425		6.065	4.05824
6.07	-4.52149		6.07	1.90074		6.07	-25.1778		6.07	4.05532
6.075	-4.45716		6.075	1.87729		6.075	-25.6798		6.075	4.05292
6.08	-4.38994		6.08	1.85439		6.08	-26.2521		6.08	4.05088
6.085	-4.32095		6.085	1.83275		6.085	-26.8915		6.085	4.04902
6.09	-4.25074		6.09	1.81299		6.09	-27.5878		6.09	4.04715
6.095	-4.17935		6.095	1.79563		6.095	-28.3245		6.095	4.0451
6.1	-4.10641		6.1	1.78102		6.1	-29.0794		6.1	4.0427
6.105	-4.03127		6.105	1.76939		6.105	-29.8258		6.105	4.03982
6.11	-3.95309		6.11	1.76079		6.11	-30.5342		6.11	4.03635
6.115	-3.87097		6.115	1.75512		6.115	-31.1738		6.115	4.03223
6.12	-3.78395		6.12	1.75215		6.12	-31.7137		6.12	4.02744
6.125	-3.69112		6.125	1.75157		6.125	-32.1243		6.125	4.022
6.13	-3.59169		6.13	1.75295		6.13	-32.3778		6.13	4.01597
6.135	-3.48503		6.135	1.75583		6.135	-32.4495		6.135	4.00944
6.14	-3.37077		6.14	1.75974		6.14	-32.3177		6.14	4.00253
6.145	-3.24893		6.145	1.76423		6.145	-31.9647		6.145	3.99534
6.15	-3.11998		6.15	1.76889		6.15	-31.3769		6.15	3.98801
6.155	-2.98493		6.155	1.77338		6.155	-30.5462		6.155	3.98063
6.16	-2.84538		6.16	1.77745		6.16	-29.4702		6.16	3.97332
6.165	-2.70348		6.165	1.78095		6.165	-28.1536		6.165	3.96616
6.17	-2.56189		6.17	1.78378		6.17	-26.6089		6.17	3.95924
6.175	-2.42359		6.175	1.78595		6.175	-24.8568		6.175	3.95262
6.18	-2.29174		6.18	1.78749		6.18	-22.9266		6.18	3.94637
6.185	-2.16942		6.185	1.78847		6.185	-20.855		6.185	3.94058
6.19	-2.05945		6.19	1.78897		6.19	-18.685		6.19	3.93534
6.195	-1.96417		6.195	1.78906		6.195	-16.4639		6.195	3.93072
6.2	-1.88528		6.2	1.78876		6.2	-14.2405		6.2	3.92685
6.205	-1.82374		6.205	1.78811		6.205	-12.0622		6.205	3.92383
6.21	-1.77968		6.21	1.78708		6.21	-9.97248		6.21	3.92176
6.215	-1.75247		6.215	1.78565		6.215	-8.00862		6.215	3.92072
6.22	-1.74071		6.22	1.7838		6.22	-6.19997		6.22	3.92079
6.225	-1.74232		6.225	1.78148		6.225	-4.56732		6.225	3.922
6.23	-1.75469		6.23	1.7787		6.23	-3.12293		6.23	3.92434
6.235	-1.77477		6.235	1.77546		6.235	-1.87131		6.235	3.92777
6.24	-1.79924		6.24	1.77179		6.24	-0.810504		6.24	3.93224
6.245	-1.82469		6.245	1.76773		6.245	0.0665324		6.245	3.93766
6.25	-1.84773		6.25	1.76334		6.25	0.770539		6.25	3.94393
6.255	-1.86521		6.255	1.75867		6.255	1.31484		6.255	3.95097
6.26	-1.87433		6.26	1.75375		6.26	1.71452		6.26	3.95872
6.265	-1.87283		6.265	1.7486		6.265	1.98596		6.265	3.96713
6.27	-1.85909		6.27	1.74322		6.27	2.14639		6.27	3.97621
6.275	-1.83219		6.275	1.73758		6.275	2.21359		6.275	3.98597
6.28	-1.79197		6.28	1.73166		6.28	2.20529		6.28	3.99646
6.285	-1.739		6.285	1.72541		6.285	2.13829		6.285	4.00772
6.29	-1.67451		6.29	1.71881		6.29	2.02735		6.29	4.01978
6.295	-1.60029		6.295	1.71185		6.295	1.88381		6.295	4.03265
6.3	-1.51857		6.3	1.70456		6.3	1.71424		6.3	4.04626
6.305	-1.4318		6.305	1.69696		6.305	1.51931		6.305	4.06049
6.31	-1.34258		6.31	1.68914		6.31	1.29322		6.31	4.07514
6.315	-1.2534		6.315	1.68118		6.315	1.02384		6.315	4.08993
6.32	-1.16661		6.32	1.67316		6.32	0.693688		6.32	4.10452
6.325	-1.08423		6.325	1.66515		6.325	0.281779		6.325	4.11852
6.33	-1.0079		6.33	1.65721		6.33	-0.233889		6.33	4.13152
6.335	-0.938834		6.335	1.64933		6.335	-0.873411		6.335	4.1431
6.34	-0.877797		6.34	1.6415		6.34	-1.65201		6.34	4.15291
6.345	-0.825116		6.345	1.63363		6.345	-2.5774		6.345	4.16062
6.35	-0.780724		6.35	1.62563		6.35	-3.64783		6.35	4.16603
6.355	-0.744227		6.355	1.61737		6.355	-4.85113		6.355	4.169
6.36	-0.714995		6.36	1.60871		6.36	-6.16475		6.36	4.16952
6.365	-0.692262		6.365	1.59955		6.365	-7.55709		6.365	4.16768
6.37	-0.675234		6.37	1.58979		6.37	-8.98973		6.37	4.16364
6.375	-0.663191		6.375	1.57939		6.375	-10.4204		6.375	4.15763
6.38	-0.655575		6.38	1.56836		6.38	-11.8066		6.38	4.14994
6.385	-0.652051		6.385	1.55679		6.385	-13.1086		6.385	4.14085
6.39	-0.652538		6.39	1.54481		6.39	-14.2933		6.39	4.13067
6.395	-0.65721		6.395	1.53262		6.395	-15.3359		6.395	4.11966
6.4	-0.666462		6.4	1.52046		6.4	-16.2219		6.4	4.10809
6.405	-0.680856		6.405	1.50861		6.405	-16.9471		6.405	4.09617
6.41	-0.701044		6.41	1.49737		6.41	-17.5173		6.41	4.08406
6.415	-0.727685		6.415	1.48704		6.415	-17.9467		6.415	4.07193
6.42	-0.761364		6.42	1.47791		6.42	-18.2558		6.42	4.05989
6.425	-0.802513		6.425	1.47023		6.425	-18.469		6.425	4.04804
6.43	-0.851345		6.43	1.46421		6.43	-18.6126		6.43	4.03646
6.435	-0.907806		6.435	1.45999		6.435	-18.713		6.435	4.02521
6.44	-0.97153		6.44	1.45763		6.44	-18.7955		6.44	4.01435
6.445	-1.04183		6.445	1.4571		6.445	-18.8842		6.445	4.0039
6.45	-1.11768		6.45	1.45829		6.45	-19.0017		6.45	3.99391
6.455	-1.19774		6.455	1.46097		6.455	-19.1699		6.455	3.98437
6.46	-1.2804		6.46	1.46482		6.46	-19.4108		6.46	3.97529
6.465	-1.36383		6.465	1.46943		6.465	-19.7466		6.465	3.96662
6.47	-1.44605		6.47	1.47435		6.47	-20.2001		6.47	3.95833
6.475	-1.52502		6.475	1.47906		6.475	-20.7936		6.475	3.95032
6.48	-1.59878		6.48	1.48306		6.48	-21.5481		6.48	3.94249
6.485	-1.66549		6.485	1.48586		6.485	-22.4815		6.485	3.93472
6.49	-1.72352		6.49	1.48704		6.49	-23.6063		6.49	3.92683
6.495	-1.77157		6.495	1.4863		6.495	-24.9277		6.495	3.91867
6.5	-1.80862		6.5	1.4834		6.5	-26.4414		6.5	3.91004
6.505	-1.834		6.505	1.47827		6.505	-28.1325		6.505	3.90077
6.51	-1.84734		6.51	1.47096		6.51	-29.9744		6.51	3.89067
6.515	-1.84856		6.515	1.46163		6.515	-31.9295		6.515	3.87962
6.52	-1.83784		6.52	1.45055		6.52	-33.9496		6.52	3.86752
6.525	-1.81559		6.525	1.43805		6.525	-35.9786		6.525	3.85433
6.53	-1.78245		6.53	1.4245		6.53	-37.9545		6.53	3.84008
6.535	-1.73935		6.535	1.41029		6.535	-39.8131		6.535	3.82486
6.54	-1.68745		6.54	1.39578		6.54	-41.4916		6.54	3.80884
6.545	-1.62827		6.545	1.38131		6.545	-42.9318		6.545	3.79224
6.55	-1.56367		6.55	1.36715		6.55	-44.0836		6.55	3.77534
6.555	-1.49584		6.555	1.35352		6.555	-44.9082		6.555	3.75844
6.56	-1.42731		6.56	1.34056		6.56	-45.3797		6.56	3.74184
6.565	-1.36086		6.565	1.3284		6.565	-45.4872		6.565	3.72586
6.57	-1.29942		6.57	1.31709		6.57	-45.2349		6.57	3.71076
6.575	-1.24594		6.575	1.30669		6.575	-44.6422		6.575	3.69679
6.58	-1.20321		6.58	1.29722		6.58	-43.743		6.58	3.68412
6.585	-1.17377		6.585	1.28875		6.585	-42.5833		6.585	3.67286
6.59	-1.15972		6.59	1.28133		6.59	-41.22		6.59	3.66305
6.595	-1.16264		6.595	1.27504		6.595	-39.7173		6.595	3.65467
6.6	-1.18352		6.6	1.26999		6.6	-38.1443		6.6	3.64761
6.605	-1.22278		6.605	1.26631		6.605	-36.5711		6.605	3.64172
6.61	-1.28024		6.61	1.26413		6.61	-35.0654		6.61	3.6368
6.615	-1.35526		6.615	1.26358		6.615	-33.6888		6.615	3.6326
6.62	-1.44683		6.62	1.26478		6.62	-32.4936		6.62	3.62886
6.625	-1.55365		6.625	1.2678		6.625	-31.5193		6.625	3.62529
6.63	-1.67431		6.63	1.27271		6.63	-30.79		6.63	3.62162
6.635	-1.80735		6.635	1.2795		6.635	-30.313		6.635	3.61759
6.64	-1.95139		6.64	1.2881		6.64	-30.0773		6.64	3.61294
6.645	-2.10513		6.645	1.29843		6.645	-30.0546		6.645	3.60748
6.65	-2.26741		6.65	1.31034		6.65	-30.2001		6.65	3.60101
6.655	-2.43715		6.655	1.32362		6.655	-30.4561		6.655	3.5934
6.66	-2.61332		6.66	1.33807		6.66	-30.755		6.66	3.58457
6.665	-2.79486		6.665	1.35343		6.665	-31.0248		6.665	3.57445
6.67	-2.98062		6.67	1.36944		6.67	-31.1938		6.67	3.56305
6.675	-3.16921		6.675	1.38581		6.675	-31.1959		6.675	3.55039
6.68	-3.35903		6.68	1.40224		6.68	-30.9759		6.68	3.53655
6.685	-3.54815		6.685	1.41843		6.685	-30.4935		6.685	3.52164
6.69	-3.73436		6.69	1.43406		6.69	-29.7261		6.69	3.50582
6.695	-3.9152		6.695	1.44879		6.695	-28.6708		6.695	3.48925
6.7	-4.08798		6.7	1.46231		6.7	-27.3444		6.7	3.47217
6.705	-4.24995		6.705	1.47427		6.705	-25.7817		6.705	3.4548
6.71	-4.39837		6.71	1.48436		6.71	-24.0327		6.71	3.43741
6.715	-4.53064		6.715	1.49231		6.715	-22.1592		6.715	3.4203
6.72	-4.64446		6.72	1.49788		6.72	-20.2293		6.72	3.40377
6.725	-4.73789		6.725	1.50087		6.725	-18.3133		6.725	3.38813
6.73	-4.80951		6.73	1.50121		6.73	-16.4782		6.73	3.37371
6.735	-4.85841		6.735	1.49885		6.735	-14.7839		6.735	3.3608
6.74	-4.8843		6.74	1.49391		6.74	-13.2788		6.74	3.34968
6.745	-4.88744		6.745	1.48655		6.745	-11.9981		6.745	3.3406
6.75	-4.86869		6.75	1.47708		6.75	-10.9617		6.75	3.33371
6.755	-4.82945		6.755	1.46587		6.755	-10.1744		6.755	3.32911
6.76	-4.77154		6.76	1.45339		6.76	-9.62684		6.76	3.32676
6.765	-4.69723		6.765	1.44017		6.765	-9.29757		6.765	3.32649
6.77	-4.60908		6.77	1.42675		6.77	-9.15607		6.77	3.32801
6.775	-4.50985		6.775	1.41368		6.775	-9.1663		6.775	3.33086
6.78	-4.40246		6.78	1.40147		6.78	-9.29048		6.78	3.33445
6.785	-4.28987		6.785	1.39054		6.785	-9.49274		6.785	3.3381
6.79	-4.17498		6.79	1.38121		6.79	-9.7424		6.79	3.34102
6.795	-4.06059		6.795	1.37369		6.795	-10.0163		6.795	3.34241
6.8	-3.94932		6.8	1.36802		6.8	-10.3001		6.8	3.34148
6.805	-3.84358		6.805	1.36412		6.805	-10.5885		6.805	3.33753
6.81	-3.7455		6.81	1.36178		6.81	-10.8842		6.81	3.32999
6.815	-3.65696		6.815	1.36071		6.815	-11.1959		6.815	3.31849
6.82	-3.57952		6.82	1.36052		6.82	-11.5353		6.82	3.30285
6.825	-3.51445		6.825	1.36082		6.825	-11.9141		6.825	3.28313
6.83	-3.46269		6.83	1.36126		6.83	-12.341		6.83	3.25962
6.835	-3.42484		6.835	1.36151		6.835	-12.8188		6.835	3.23281
6.84	-3.40116		6.84	1.36137		6.84	-13.3434		6.84	3.20336
6.845	-3.39149		6.845	1.36073		6.845	-13.9027		6.845	3.17205
6.85	-3.39525		6.85	1.35959		6.85	-14.4774		6.85	3.13973
6.855	-3.41137		6.855	1.35807		6.855	-15.0431		6.855	3.10725
6.86	-3.43829		6.86	1.3564		6.86	-15.5724		6.86	3.07542
6.865	-3.47386		6.865	1.35483		6.865	-16.0383		6.865	3.04497
6.87	-3.51543		6.87	1.35369		6.87	-16.4172		6.87	3.01651
6.875	-3.55983		6.875	1.35327		6.875	-16.6912		6.875	2.99051
6.88	-3.60347		6.88	1.35382		6.88	-16.8506		6.88	2.96733
6.885	-3.64245		6.885	1.35553		6.885	-16.8947		6.885	2.94718
6.89	-3.67276		6.89	1.35848		6.89	-16.832		6.89	2.93018
6.895	-3.69048		6.895	1.36265		6.895	-16.6804		6.895	2.91636
6.9	-3.69202		6.9	1.36789		6.9	-16.4654		6.9	2.90573
6.905	-3.67436		6.905	1.37394		6.905	-16.2196		6.905	2.89826
6.91	-3.63533		6.91	1.38045		6.91	-15.9814		6.91	2.89395
6.915	-3.57375		6.915	1.387		6.915	-15.7935		6.915	2.89281
6.92	-3.48965		6.92	1.39313		6.92	-15.7022		6.92	2.89488
6.925	-3.38432		6.925	1.39837		6.925	-15.7561		6.925	2.90024
6.93	-3.26032		6.93	1.4023		6.93	-16.0048		6.93	2.90894
6.935	-3.12138		6.935	1.40454		6.935	-16.4971		6.935	2.92104
6.94	-2.97227		6.94	1.4048		6.94	-17.2791		6.94	2.93656
6.945	-2.81849		6.945	1.40288		6.945	-18.391		6.945	2.95543
6.95	-2.66599		6.95	1.39871		6.95	-19.8639		6.95	2.97752
6.955	-2.52075		6.955	1.39232		6.955	-21.7165		6.955	3.00258
6.96	-2.38847		6.96	1.38382		6.96	-23.9521		6.96	3.03029
6.965	-2.27415		6.965	1.3734		6.965	-26.5552		6.965	3.06022
6.97	-2.18175		6.97	1.36132		6.97	-29.4911		6.97	3.0919
6.975	-2.114		6.975	1.34785		6.975	-32.7053		6.975	3.12481
6.98	-2.07219		6.98	1.33331		6.98	-36.1254		6.98	3.15844
6.985	-2.05616		6.985	1.31798		6.985	-39.6649		6.985	3.19229
6.99	-2.06436		6.99	1.30216		6.99	-43.2285		6.99	3.22592
6.995	-2.09401		6.995	1.2861		6.995	-46.7181		6.995	3.25896
7	-2.1414		7	1.27006		7	-50.0398		7	3.29109
7.005	-2.20221		7.005	1.25425		7.005	-53.1103		7.005	3.32207
7.01	-2.27184		7.01	1.23889		7.01	-55.8632		7.01	3.35169
7.015	-2.34577		7.015	1.22417		7.015	-58.2525		7.015	3.37981
7.02	-2.41988		7.02	1.21027		7.02	-60.2546		7.02	3.40627
7.025	-2.49064		7.025	1.19734		7.025	-61.8687		7.025	3.43094
7.03	-2.55532		7.03	1.18554		7.03	-63.1136		7.03	3.45368
7.035	-2.61204		7.035	1.175		7.035	-64.0239		7.035	3.47434
7.04	-2.65971		7.04	1.16581		7.04	-64.6444		7.04	3.49279
7.045	-2.69801		7.045	1.15805		7.045	-65.0237		7.045	3.50891
7.05	-2.72719		7.05	1.15177		7.05	-65.2083		7.05	3.5226
7.055	-2.74793		7.055	1.14698		7.055	-65.2379		7.055	3.53383
7.06	-2.7611		7.06	1.14366		7.06	-65.1407		7.06	3.54263
7.065	-2.76764		7.065	1.14177		7.065	-64.932		7.065	3.54909
7.07	-2.76836		7.07	1.1412		7.07	-64.6133		7.07	3.55339
7.075	-2.76384		7.075	1.14187		7.075	-64.1733		7.075	3.55574
7.08	-2.75436		7.08	1.1436		7.08	-63.5904		7.08	3.55639
7.085	-2.73987		7.085	1.14622		7.085	-62.836		7.085	3.55561
7.09	-2.72004		7.09	1.14952		7.09	-61.8785		7.09	3.55364
7.095	-2.69429		7.095	1.15325		7.095	-60.687		7.095	3.55067
7.1	-2.66195		7.1	1.15716		7.1	-59.2355		7.1	3.54679
7.105	-2.62232		7.105	1.16098		7.105	-57.5067		7.105	3.54204
7.11	-2.57484		7.11	1.16444		7.11	-55.4942		7.11	3.53633
7.115	-2.51916		7.115	1.1673		7.115	-53.2052		7.115	3.5295
7.12	-2.45529		7.12	1.16935		7.12	-50.6615		7.12	3.52134
7.125	-2.38356		7.125	1.17045		7.125	-47.899		7.125	3.5116
7.13	-2.30472		7.13	1.1705		7.13	-44.9675		7.13	3.50003
7.135	-2.21988		7.135	1.16951		7.135	-41.9279		7.135	3.48645
7.14	-2.13046		7.14	1.16751		7.14	-38.8494		7.14	3.47076
7.145	-2.03811		7.145	1.16463		7.145	-35.806		7.145	3.45294
7.15	-1.94463		7.15	1.16104		7.15	-32.8717		7.15	3.43309
7.155	-1.85189		7.155	1.15693		7.155	-30.1168		7.155	3.41145
7.16	-1.76175		7.16	1.15252		7.16	-27.6035		7.16	3.38829
7.165	-1.67601		7.165	1.14801		7.165	-25.383		7.165	3.36397
7.17	-1.59637		7.17	1.14357		7.17	-23.4929		7.17	3.33885
7.175	-1.52436		7.175	1.13936		7.175	-21.9561		7.175	3.31325
7.18	-1.46143		7.18	1.13547		7.18	-20.7804		7.18	3.28745
7.185	-1.40885		7.185	1.132		7.185	-19.96		7.185	3.26161
7.19	-1.36776		7.19	1.12899		7.19	-19.4765		7.19	3.23576
7.195	-1.33918		7.195	1.12649		7.195	-19.3019		7.195	3.20985
7.2	-1.32398		7.2	1.12451		7.2	-19.4006		7.2	3.18369
7.205	-1.32284		7.205	1.12309		7.205	-19.7319		7.205	3.15703
7.21	-1.33623		7.21	1.12228		7.21	-20.2523		7.21	3.12957
7.215	-1.36437		7.215	1.12212		7.215	-20.9171		7.215	3.101
7.22	-1.40711		7.22	1.12265		7.22	-21.682		7.22	3.07105
7.225	-1.46386		7.225	1.12388		7.225	-22.5038		7.225	3.03952
7.23	-1.53353		7.23	1.12579		7.23	-23.3422		7.23	3.00633
7.235	-1.61445		7.235	1.12831		7.235	-24.1601		7.235	2.9715
7.24	-1.70436		7.24	1.13128		7.24	-24.9256		7.24	2.93521
7.245	-1.80039		7.245	1.13449		7.245	-25.6126		7.245	2.89778
7.25	-1.8992		7.25	1.13762		7.25	-26.2024		7.25	2.85963
7.255	-1.99708		7.255	1.14031		7.255	-26.6851		7.255	2.8213
7.26	-2.09018		7.26	1.14214		7.26	-27.0596		7.26	2.7834
7.265	-2.17475		7.265	1.14268		7.265	-27.3342		7.265	2.74659
7.27	-2.2474		7.27	1.14152		7.27	-27.5257		7.27	2.71153
7.275	-2.30535		7.275	1.13832		7.275	-27.6578		7.275	2.67884
7.28	-2.34668		7.28	1.13284		7.28	-27.7587		7.28	2.6491
7.285	-2.3704		7.285	1.12495		7.285	-27.8587		7.285	2.62278
7.29	-2.37654		7.29	1.11466		7.29	-27.9871		7.29	2.60025
7.295	-2.36612		7.295	1.10213		7.295	-28.1698		7.295	2.58175
7.3	-2.34095		7.3	1.08766		7.3	-28.4267		7.3	2.56737
7.305	-2.30353		7.305	1.07165		7.305	-28.7707		7.305	2.55706
7.31	-2.2567		7.31	1.05456		7.31	-29.2069		7.31	2.55065
7.315	-2.20351		7.315	1.03691		7.315	-29.733		7.315	2.54784
7.32	-2.14689		7.32	1.01923		7.32	-30.3403		7.32	2.54821
7.325	-2.08952		7.325	1.00198		7.325	-31.0151		7.325	2.55127
7.33	-2.03369		7.33	0.985585		7.33	-31.7408		7.33	2.55648
7.335	-1.98121		7.335	0.970367		7.335	-32.4994		7.335	2.56323
7.34	-1.93339		7.34	0.95656		7.34	-33.2734		7.34	2.57094
7.345	-1.89106		7.345	0.944294		7.345	-34.047		7.345	2.57904
7.35	-1.85462		7.35	0.933609		7.35	-34.8067		7.35	2.58698
7.355	-1.8241		7.355	0.924463		7.355	-35.5423		7.355	2.59429
7.36	-1.79924		7.36	0.916752		7.36	-36.246		7.36	2.60059
7.365	-1.77955		7.365	0.910329		7.365	-36.9129		7.365	2.60556
7.37	-1.76441		7.37	0.905023		7.37	-37.5397		7.37	2.609
7.375	-1.75313		7.375	0.900658		7.375	-38.1245		7.375	2.61078
7.38	-1.745		7.38	0.897064		7.38	-38.6659		7.38	2.61088
7.385	-1.73939		7.385	0.894095		7.385	-39.1628		7.385	2.60934
7.39	-1.7358		7.39	0.891631		7.39	-39.6132		7.39	2.60627
7.395	-1.73387		7.395	0.88958		7.395	-40.015		7.395	2.60182
7.4	-1.73345		7.4	0.887883		7.4	-40.3649		7.4	2.5962
7.405	-1.73458		7.405	0.886505		7.405	-40.6592		7.405	2.58959
7.41	-1.7375		7.41	0.88543		7.41	-40.8932		7.41	2.58222
7.415	-1.74256		7.415	0.884658		7.415	-41.0619		7.415	2.57428
7.42	-1.7502		7.42	0.884197		7.42	-41.1597		7.42	2.56596
7.425	-1.76085		7.425	0.884055		7.425	-41.1806		7.425	2.55743
7.43	-1.77484		7.43	0.884237		7.43	-41.1189		7.43	2.54881
7.435	-1.7923		7.435	0.884743		7.435	-40.9691		7.435	2.54021
7.44	-1.8131		7.44	0.885565		7.44	-40.7263		7.44	2.5317
7.445	-1.83678		7.445	0.886685		7.445	-40.3875		7.445	2.52332
7.45	-1.86252		7.45	0.888078		7.45	-39.9515		7.45	2.51507
7.455	-1.88916		7.455	0.88971		7.455	-39.4202		7.455	2.50689
7.46	-1.91521		7.46	0.891543		7.46	-38.7992		7.46	2.49874
7.465	-1.93897		7.465	0.893536		7.465	-38.0978		7.465	2.49051
7.47	-1.95858		7.47	0.895646		7.47	-37.3293		7.47	2.48209
7.475	-1.97218		7.475	0.897835		7.475	-36.5106		7.475	2.47339
7.48	-1.97801		7.48	0.90007		7.48	-35.6614		7.48	2.4643
7.485	-1.97456		7.485	0.90233		7.485	-34.803		7.485	2.45477
7.49	-1.96064		7.49	0.904609		7.49	-33.957		7.49	2.44478
7.495	-1.93546		7.495	0.906919		7.495	-33.1435		7.495	2.43433
7.5	-1.89866		7.5	0.90929		7.5	-32.3805		7.5	2.42353
7.505	-1.85036		7.505	0.911771		7.505	-31.682		7.505	2.41248
7.51	-1.79106		7.51	0.914426		7.51	-31.0578		7.51	2.40135
7.515	-1.72163		7.515	0.917328		7.515	-30.5135		7.515	2.39035
7.52	-1.64323		7.52	0.920553		7.52	-30.0503		7.52	2.37967
7.525	-1.55725		7.525	0.92417		7.525	-29.6658		7.525	2.3695
7.53	-1.46518		7.53	0.92823		7.53	-29.3552		7.53	2.36003
7.535	-1.36862		7.535	0.93276		7.535	-29.112		7.535	2.35141
7.54	-1.26916		7.54	0.937757		7.54	-28.9292		7.54	2.34374
7.545	-1.16836		7.545	0.943184		7.545	-28.8		7.545	2.33709
7.55	-1.06772		7.55	0.948972		7.55	-28.7183		7.55	2.3315
7.555	-0.968597		7.555	0.955022		7.555	-28.6791		7.555	2.32697
7.56	-0.87221		7.56	0.961213		7.56	-28.6782		7.56	2.32351
7.565	-0.779562		7.565	0.967411		7.565	-28.7115		7.565	2.32107
7.57	-0.691408		7.57	0.973477		7.57	-28.7745		7.57	2.31962
7.575	-0.608216		7.575	0.979272		7.575	-28.8617		7.575	2.31915
7.58	-0.53014		7.58	0.984668		7.58	-28.9654		7.58	2.3196
7.585	-0.457029		7.585	0.989544		7.585	-29.0758		7.585	2.32095
7.59	-0.388451		7.59	0.99379		7.59	-29.1807		7.59	2.32317
7.595	-0.323762		7.595	0.997308		7.595	-29.2659		7.595	2.32621
7.6	-0.262193		7.6	1		7.6	-29.3161		7.6	2.33001
7.605	-0.202959		7.605	1.00179		7.605	-29.3165		7.605	2.3345
7.61	-0.145374		7.61	1.00258		7.61	-29.2541		7.61	2.33961
7.615	-0.0889546		7.615	1.00231		7.615	-29.1198		7.615	2.34524
7.62	-0.0335057		7.62	1.00091		7.62	-28.91		7.62	2.35128
7.625	0.0208322		7.625	0.998348		7.625	-28.6275		7.625	2.35761
7.63	0.0735646		7.63	0.994609		7.63	-28.2826		7.63	2.36413
7.635	0.12386		7.635	0.989711		7.635	-27.8926		7.635	2.37073
7.64	0.170594		7.64	0.983711		7.64	-27.4808		7.64	2.37731
7.645	0.212409		7.645	0.976704		7.645	-27.0748		7.645	2.38377
7.65	0.247787		7.65	0.968823		7.65	-26.7033		7.65	2.39007
7.655	0.275123		7.655	0.960236		7.655	-26.3938		7.655	2.39613
7.66	0.292794		7.66	0.951143		7.66	-26.1688		7.66	2.40192
7.665	0.299239		7.665	0.941767		7.665	-26.0433		7.665	2.40742
7.67	0.293032		7.67	0.932349		7.67	-26.0223		7.67	2.41259
7.675	0.272969		7.675	0.923142		7.675	-26.1001		7.675	2.41742
7.68	0.238158		7.68	0.914402		7.68	-26.2598		7.68	2.42186
7.685	0.188119		7.685	0.906381		7.685	-26.4749		7.685	2.42588
7.69	0.122881		7.69	0.899313		7.69	-26.7113		7.69	2.42942
7.695	0.043061		7.695	0.893408		7.695	-26.931		7.695	2.43243
7.7	-0.0500749		7.7	0.888833		7.7	-27.0958		7.7	2.43483
7.705	-0.154601		7.705	0.885704		7.705	-27.1713		7.705	2.43654
7.71	-0.267972		7.71	0.884072		7.71	-27.1304		7.71	2.43749
7.715	-0.38712		7.715	0.883912		7.715	-26.9568		7.715	2.43761
7.72	-0.508619		7.72	0.88512		7.72	-26.6462		7.72	2.43683
7.725	-0.628891		7.725	0.887515		7.725	-26.2076		7.725	2.43514
7.73	-0.744445		7.73	0.890843		7.73	-25.6618		7.73	2.43252
7.735	-0.852131		7.735	0.894798		7.735	-25.0401		7.735	2.42901
7.74	-0.94936		7.74	0.899032		7.74	-24.3805		7.74	2.42467
7.745	-1.03429		7.745	0.903185		7.745	-23.7243		7.745	2.4196
7.75	-1.10591		7.75	0.906905		7.75	-23.1118		7.75	2.41394
7.755	-1.16412		7.755	0.909869		7.755	-22.5784		7.755	2.40785
7.76	-1.20958		7.76	0.911802		7.76	-22.1511		7.76	2.40152
7.765	-1.24361		7.765	0.91249		7.765	-21.8461		7.765	2.39513
7.77	-1.268		7.77	0.911784		7.77	-21.6677		7.77	2.38885
7.775	-1.28469		7.775	0.909604		7.775	-21.6081		7.775	2.38283
7.78	-1.29558		7.78	0.905932		7.78	-21.6492		7.78	2.37719
7.785	-1.30232		7.785	0.900806		7.785	-21.7648		7.785	2.37197
7.79	-1.30611		7.79	0.894311		7.79	-21.9237		7.79	2.36719
7.795	-1.30766		7.795	0.886567		7.795	-22.0934		7.795	2.36276
7.8	-1.30717		7.8	0.877725		7.8	-22.2433		7.8	2.35857
7.805	-1.30444		7.805	0.867957		7.805	-22.3475		7.805	2.35443
7.81	-1.29896		7.81	0.857451		7.81	-22.3869		7.81	2.35011
7.815	-1.29011		7.815	0.846408		7.815	-22.3498		7.815	2.34537
7.82	-1.27731		7.82	0.835038		7.82	-22.2319		7.82	2.33995
7.825	-1.26017		7.825	0.823553		7.825	-22.0348		7.825	2.33362
7.83	-1.23861		7.83	0.812165		7.83	-21.7643		7.83	2.32616
7.835	-1.2129		7.835	0.801077		7.835	-21.4281		7.835	2.31745
7.84	-1.18365		7.84	0.790479		7.84	-21.0333		7.84	2.3074
7.845	-1.15186		7.845	0.780537		7.845	-20.5847		7.845	2.29605
7.85	-1.11879		7.85	0.77139		7.85	-20.0839		7.85	2.28349
7.855	-1.08592		7.855	0.763145		7.855	-19.5285		7.855	2.26993
7.86	-1.05491		7.86	0.755874		7.86	-18.9129		7.86	2.25564
7.865	-1.02751		7.865	0.749616		7.865	-18.2295		7.865	2.24096
7.87	-1.0055		7.87	0.74438		7.87	-17.471		7.87	2.2263
7.875	-0.990646		7.875	0.740146		7.875	-16.6316		7.875	2.21205
7.88	-0.984623		7.88	0.736876		7.88	-15.7098		7.88	2.19862
7.885	-0.98893		7.885	0.734509		7.885	-14.7095		7.885	2.1864
7.89	-1.00479		7.89	0.732971		7.89	-13.6414		7.89	2.1757
7.895	-1.03305		7.895	0.732172		7.895	-12.5228		7.895	2.16678
7.9	-1.07406		7.9	0.732006		7.9	-11.3778		7.9	2.15982
7.905	-1.12759		7.905	0.732352		7.905	-10.2354		7.905	2.15488
7.91	-1.19281		7.91	0.733069		7.91	-9.12783		7.91	2.15195
7.915	-1.26823		7.915	0.734		7.915	-8.08858		7.915	2.15094
7.92	-1.35182		7.92	0.734975		7.92	-7.14959		7.92	2.15166
7.925	-1.44112		7.925	0.735816		7.925	-6.33893		7.925	2.15388
7.93	-1.53337		7.93	0.73635		7.93	-5.67855		7.93	2.15729
7.935	-1.62578		7.935	0.736415		7.935	-5.1826		7.935	2.16157
7.94	-1.71565		7.94	0.735879		7.94	-4.85617		7.94	2.16637
7.945	-1.80058		7.945	0.734644		7.945	-4.69484		7.945	2.1713
7.95	-1.87861		7.95	0.732661		7.95	-4.68486		7.95	2.17602
7.955	-1.94822		7.955	0.72993		7.955	-4.80405		7.955	2.18017
7.96	-2.0084		7.96	0.726499		7.96	-5.02324		7.96	2.18342
7.965	-2.0585		7.965	0.722462		7.965	-5.30821		7.965	2.18548
7.97	-2.09821		7.97	0.717941		7.97	-5.62189		7.97	2.1861
7.975	-2.12742		7.975	0.713082		7.975	-5.92673		7.975	2.1851
7.98	-2.14612		7.98	0.708036		7.98	-6.18707		7.98	2.18238
7.985	-2.1543		7.985	0.702945		7.985	-6.37131		7.985	2.17789
7.99	-2.15202		7.99	0.697934		7.99	-6.45384		7.99	2.17168
7.995	-2.13933		7.995	0.693105		7.995	-6.41653		7.995	2.16388
8	-2.11641		8	0.688531		8	-6.24987		8	2.15466
8.005	-2.08361		8.005	0.684261		8.005	-5.95349		8.005	2.14426
8.01	-2.04155		8.01	0.68032		8.01	-5.53624		8.01	2.13296
8.015	-1.99121		8.015	0.676715		8.015	-5.0156		8.015	2.12105
8.02	-1.93391		8.02	0.673442		8.02	-4.41663		8.02	2.10878
8.025	-1.87133		8.025	0.670484		8.025	-3.77035		8.025	2.09642
8.03	-1.8054		8.03	0.667819		8.03	-3.11163		8.03	2.08418
8.035	-1.73826		8.035	0.665412		8.035	-2.47674		8.035	2.07222
8.04	-1.67202		8.04	0.663215		8.04	-1.90075		8.04	2.06065
8.045	-1.60868		8.045	0.661162		8.045	-1.41474		8.045	2.04955
8.05	-1.54993		8.05	0.659166		8.05	-1.04341		8.05	2.03893
8.055	-1.49706		8.055	0.657118		8.055	-0.802913		8.055	2.02879
8.06	-1.45086		8.06	0.654884		8.06	-0.699421		8.06	2.01908
8.065	-1.41159		8.065	0.652319		8.065	-0.728446		8.065	2.00973
8.07	-1.37904		8.07	0.649269		8.07	-0.875074		8.07	2.00067
8.075	-1.35254		8.075	0.645585		8.075	-1.1151		8.075	1.99178
8.08	-1.33114		8.08	0.641143		8.08	-1.41699		8.08	1.98297
8.085	-1.3137		8.085	0.635851		8.085	-1.74456		8.085	1.97414
8.09	-1.29906		8.09	0.629665		8.09	-2.05993		8.09	1.96516
8.095	-1.28618		8.095	0.622598		8.095	-2.3267		8.095	1.95596
8.1	-1.2742		8.1	0.614723		8.1	-2.51286		8.1	1.94646
8.105	-1.26257		8.105	0.606172		8.105	-2.59319		8.105	1.93662
8.11	-1.25102		8.11	0.597126		8.11	-2.55102		8.11	1.92642
8.115	-1.23961		8.115	0.587808		8.115	-2.37918		8.115	1.91589
8.12	-1.22865		8.12	0.578464		8.12	-2.08012		8.12	1.90509
8.125	-1.21863		8.125	0.569349		8.125	-1.66538		8.125	1.89412
8.13	-1.21017		8.13	0.560708		8.13	-1.15439		8.13	1.8831
8.135	-1.20388		8.135	0.552766		8.135	-0.572907		8.135	1.87216
8.14	-1.20033		8.14	0.545712		8.14	0.0488043		8.14	1.86144
8.145	-1.19995		8.145	0.539689		8.145	0.677934		8.145	1.85109
8.15	-1.20296		8.15	0.534793		8.15	1.28108		8.15	1.84122
8.155	-1.20934		8.155	0.531064		8.155	1.82616		8.155	1.83195
8.16	-1.21879		8.16	0.52849		8.16	2.28425		8.16	1.82337
8.165	-1.23075		8.165	0.527009		8.165	2.63125		8.165	1.81553
8.17	-1.24437		8.17	0.526511		8.17	2.84934		8.17	1.80849
8.175	-1.25857		8.175	0.526847		8.175	2.92817		8.175	1.80228
8.18	-1.27208		8.18	0.527835		8.18	2.86563		8.18	1.79692
8.185	-1.28351		8.185	0.52927		8.185	2.66801		8.185	1.79241
8.19	-1.29144		8.19	0.530936		8.19	2.34972		8.19	1.78873
8.195	-1.29454		8.195	0.532613		8.195	1.93216		8.195	1.78587
8.2	-1.29164		8.2	0.534096		8.2	1.44218		8.2	1.78376
8.205	-1.28183		8.205	0.535196		8.205	0.909851		8.205	1.78233
8.21	-1.26457		8.21	0.535758		8.21	0.366105		8.21	1.78148
8.215	-1.23973		8.215	0.535666		8.215	-0.159806		8.215	1.78105
8.22	-1.2076		8.22	0.534844		8.22	-0.64258		8.22	1.7809
8.225	-1.16893		8.225	0.533265		8.225	-1.06271		8.225	1.78085
8.23	-1.12486		8.23	0.530944		8.23	-1.40769		8.23	1.78073
8.235	-1.07684		8.235	0.527936		8.235	-1.67242		8.235	1.78038
8.24	-1.02656		8.24	0.524327		8.24	-1.85895		8.24	1.77967
8.245	-0.97581		8.245	0.520228		8.245	-1.9754		8.245	1.77853
8.25	-0.926365		8.25	0.515759		8.25	-2.03446		8.25	1.77693
8.255	-0.879868		8.255	0.511046		8.255	-2.05157		8.255	1.77489
8.26	-0.837723		8.26	0.506203		8.26	-2.04298		8.26	1.7725
8.265	-0.80101		8.265	0.501331		8.265	-2.02404		8.265	1.76986
8.27	-0.770433		8.27	0.496508		8.27	-2.00784		8.27	1.7671
8.275	-0.746295		8.275	0.491785		8.275	-2.00432		8.275	1.76436
8.28	-0.728516		8.28	0.487194		8.28	-2.01991		8.28	1.76175
8.285	-0.716674		8.285	0.482741		8.285	-2.05772		8.285	1.75937
8.29	-0.710072		8.29	0.478419		8.29	-2.11807		8.29	1.75725
8.295	-0.707828		8.295	0.474213		8.295	-2.19935		8.295	1.75538
8.3	-0.708973		8.3	0.470107		8.3	-2.29893		8.3	1.75371
8.305	-0.712543		8.305	0.466095		8.305	-2.41406		8.305	1.75214
8.31	-0.717667		8.31	0.46218		8.31	-2.54251		8.31	1.75054
8.315	-0.723632		8.315	0.458384		8.315	-2.68297		8.315	1.74877
8.32	-0.729932		8.32	0.454747		8.32	-2.83517		8.32	1.74667
8.325	-0.736286		8.325	0.451322		8.325	-2.99962		8.325	1.74412
8.33	-0.742635		8.33	0.448174		8.33	-3.17723		8.33	1.74098
8.335	-0.749122		8.335	0.445372		8.335	-3.36865		8.335	1.73715
8.34	-0.756052		8.34	0.442977		8.34	-3.57377		8.34	1.73256
8.345	-0.763849		8.345	0.441043		8.345	-3.79116		8.345	1.72714
8.35	-0.773008		8.35	0.439603		8.35	-4.0178		8.35	1.72086
8.355	-0.784045		8.355	0.438671		8.355	-4.24902		8.355	1.71368
8.36	-0.797458		8.36	0.438237		8.36	-4.47876		8.36	1.7056
8.365	-0.813685		8.365	0.438271		8.365	-4.70008		8.365	1.69659
8.37	-0.833067		8.37	0.438724		8.37	-4.90598		8.37	1.68665
8.375	-0.855822		8.375	0.439537		8.375	-5.09025		8.375	1.67578
8.38	-0.882006		8.38	0.440644		8.38	-5.24844		8.38	1.66399
8.385	-0.911496		8.385	0.441979		8.385	-5.37874		8.385	1.65129
8.39	-0.943961		8.39	0.443479		8.39	-5.48258		8.39	1.63774
8.395	-0.978859		8.395	0.44509		8.395	-5.56502		8.395	1.62342
8.4	-1.01544		8.4	0.446767		8.4	-5.63472		8.4	1.60842
8.405	-1.05274		8.405	0.448473		8.405	-5.70356		8.405	1.59291
8.41	-1.08968		8.41	0.450183		8.41	-5.78597		8.41	1.57707
8.415	-1.12502		8.415	0.451879		8.415	-5.89798		8.415	1.56115
8.42	-1.15753		8.42	0.453551		8.42	-6.05616		8.42	1.5454
8.425	-1.18595		8.425	0.455195		8.425	-6.27655		8.425	1.53013
8.43	-1.20917		8.43	0.456814		8.43	-6.57372		8.43	1.51563
8.435	-1.22619		8.435	0.458415		8.435	-6.96002		8.435	1.5022
8.44	-1.23624		8.44	0.46001		8.44	-7.44513		8.44	1.49011
8.445	-1.23877		8.445	0.461614		8.445	-8.0358		8.445	1.4796
8.45	-1.23349		8.45	0.463242		8.45	-8.73586		8.45	1.47084
8.455	-1.22033		8.455	0.464908		8.455	-9.54635		8.455	1.46394
8.46	-1.19945		8.46	0.466621		8.46	-10.4657		8.46	1.45892
8.465	-1.1712		8.465	0.468387		8.465	-11.4898		8.465	1.45574
8.47	-1.13607		8.47	0.470201		8.47	-12.6121		8.47	1.45427
8.475	-1.09462		8.475	0.472053		8.475	-13.823		8.475	1.45429
8.48	-1.04749		8.48	0.473929		8.48	-15.1101		8.48	1.45554
8.485	-0.995311		8.485	0.47581		8.485	-16.4575		8.485	1.45773
8.49	-0.938675		8.49	0.477682		8.49	-17.8453		8.49	1.46051
8.495	-0.878132		8.495	0.479535		8.495	-19.25		8.495	1.46355
8.5	-0.814168		8.5	0.481371		8.5	-20.6439		8.5	1.46654
8.505	-0.747208		8.505	0.483206		8.505	-21.9968		8.505	1.46919
8.51	-0.677639		8.51	0.485066		8.51	-23.2759		8.51	1.47125
8.515	-0.605842		8.515	0.486992		8.515	-24.4484		8.515	1.47254
8.52	-0.532228		8.52	0.489027		8.52	-25.4828		8.52	1.47294
8.525	-0.45728		8.525	0.491218		8.525	-26.3511		8.525	1.4724
8.53	-0.381582		8.53	0.493604		8.53	-27.0307		8.53	1.47091
8.535	-0.305845		8.535	0.49621		8.535	-27.5063		8.535	1.46855
8.54	-0.230907		8.54	0.499042		8.54	-27.771		8.54	1.46542
8.545	-0.157713		8.545	0.502084		8.545	-27.8271		8.545	1.46165
8.55	-0.0872786		8.55	0.505294		8.55	-27.6859		8.55	1.45743
8.555	-0.0206378		8.555	0.508607		8.555	-27.3673		8.555	1.45292
8.56	0.0412187		8.56	0.511936		8.56	-26.8985		8.56	1.44832
8.565	0.0974012		8.565	0.515176		8.565	-26.3123		8.565	1.44378
8.57	0.147169		8.57	0.518207		8.57	-25.6455		8.57	1.43948
8.575	0.189961		8.575	0.520902		8.575	-24.9365		8.575	1.43556
8.58	0.225406		8.58	0.523125		8.58	-24.224		8.58	1.43213
8.585	0.253316		8.585	0.524745		8.585	-23.5445		8.585	1.42929
8.59	0.273657		8.59	0.525631		8.59	-22.9315		8.59	1.4271
8.595	0.286523		8.595	0.525666		8.595	-22.414		8.595	1.42559
8.6	0.292104		8.6	0.524751		8.6	-22.0151		8.6	1.42476
8.605	0.290663		8.605	0.522811		8.605	-21.7518		8.605	1.42457
8.61	0.282533		8.61	0.519804		8.61	-21.634		8.61	1.42495
8.615	0.268123		8.615	0.515729		8.615	-21.6643		8.615	1.42578
8.62	0.24794		8.62	0.510634		8.62	-21.8383		8.62	1.42692
8.625	0.22261		8.625	0.504613		8.625	-22.1443		8.625	1.4282
8.63	0.192906		8.63	0.497809		8.63	-22.5648		8.63	1.42942
8.635	0.159756		8.635	0.490413		8.635	-23.0768		8.635	1.43036
8.64	0.124235		8.64	0.482647		8.64	-23.6537		8.64	1.43082
8.645	0.0875407		8.645	0.474757		8.645	-24.2667		8.645	1.43058
8.65	0.0509427		8.65	0.466999		8.65	-24.8867		8.65	1.42945
8.655	0.015722		8.655	0.459619		8.655	-25.4864		8.655	1.42727
8.66	-0.0168988		8.66	0.452841		8.66	-26.0415		8.66	1.42392
8.665	-0.0458235		8.665	0.446852		8.665	-26.5324		8.665	1.41933
8.67	-0.0701409		8.67	0.441795		8.67	-26.9451		8.67	1.4135
8.675	-0.0891682		8.675	0.43776		8.675	-27.2715		8.675	1.40646
8.68	-0.102476		8.68	0.434782		8.68	-27.5093		8.68	1.39832
8.685	-0.109898		8.685	0.432844		8.685	-27.6616		8.685	1.38923
8.69	-0.111521		8.69	0.431881		8.69	-27.7358		8.69	1.37938
8.695	-0.107669		8.695	0.431786		8.695	-27.7422		8.695	1.36901
8.7	-0.0988828		8.7	0.432417		8.7	-27.6931		8.7	1.35835
8.705	-0.0858867		8.705	0.433607		8.705	-27.6014		8.705	1.34765
8.71	-0.0695652		8.71	0.435172		8.71	-27.4794		8.71	1.33715
8.715	-0.0509293		8.715	0.436922		8.715	-27.3378		8.715	1.32703
8.72	-0.0310806		8.72	0.438667		8.72	-27.1853		8.72	1.31748
8.725	-0.0111684		8.725	0.440226		8.725	-27.0276		8.725	1.3086
8.73	0.00766161		8.73	0.441437		8.73	-26.8675		8.73	1.30047
8.735	0.0243276		8.735	0.442163		8.735	-26.7049		8.735	1.29311
8.74	0.0378761		8.74	0.442298		8.74	-26.5363		8.74	1.2865
8.745	0.0475467		8.745	0.441776		8.745	-26.3555		8.745	1.28057
8.75	0.0528297		8.75	0.440567		8.75	-26.154		8.75	1.27527
8.755	0.0535064		8.755	0.438685		8.755	-25.9218		8.755	1.2705
8.76	0.049668		8.76	0.436182		8.76	-25.648		8.76	1.2662
8.765	0.0417039		8.765	0.433146		8.765	-25.322		8.765	1.2623
8.77	0.0302598		8.77	0.429694		8.77	-24.935		8.77	1.25879
8.775	0.0161675		8.775	0.425964		8.775	-24.4808		8.775	1.25565
8.78	0.00035102		8.78	0.422105		8.78	-23.9572		8.78	1.25293
8.785	-0.0162797		8.785	0.418269		8.785	-23.3661		8.785	1.25067
8.79	-0.0329358		8.79	0.414599		8.79	-22.7148		8.79	1.24893
8.795	-0.0490442		8.795	0.411226		8.795	-22.0146		8.795	1.24779
8.8	-0.0643195		8.8	0.408258		8.8	-21.2812		8.8	1.24731
8.805	-0.0788022		8.805	0.405778		8.805	-20.5327		8.805	1.24753
8.81	-0.0928588		8.81	0.403844		8.81	-19.7883		8.81	1.24847
8.815	-0.107145		8.815	0.402488		8.815	-19.0662		8.815	1.25014
8.82	-0.122533		8.82	0.40172		8.82	-18.3824		8.82	1.2525
8.825	-0.140016		8.825	0.401527		8.825	-17.7482		8.825	1.25549
8.83	-0.160597		8.83	0.401884		8.83	-17.1696		8.83	1.25906
8.835	-0.185175		8.835	0.402751		8.835	-16.6462		8.835	1.26312
8.84	-0.214446		8.84	0.404084		8.84	-16.1714		8.84	1.26758
8.845	-0.24882		8.845	0.40583		8.845	-15.7332		8.845	1.27236
8.85	-0.288373		8.85	0.407938		8.85	-15.3148		8.85	1.27735
8.855	-0.332822		8.855	0.410356		8.855	-14.8969		8.855	1.28247
8.86	-0.381538		8.86	0.413033		8.86	-14.4595		8.86	1.28765
8.865	-0.433584		8.865	0.41592		8.865	-13.9834		8.865	1.29281
8.87	-0.487773		8.87	0.418972		8.87	-13.4527		8.87	1.29786
8.875	-0.542741		8.875	0.422145		8.875	-12.8557		8.875	1.30275
8.88	-0.597031		8.88	0.425398		8.88	-12.1859		8.88	1.3074
8.885	-0.649167		8.885	0.42869		8.885	-11.4423		8.885	1.31177
8.89	-0.697736		8.89	0.431981		8.89	-10.6291		8.89	1.3158
8.895	-0.74145		8.895	0.43523		8.895	-9.75564		8.895	1.31946
8.9	-0.7792		8.9	0.438394		8.9	-8.83478		8.9	1.32274
8.905	-0.810103		8.905	0.441426		8.905	-7.8825		8.905	1.32563
8.91	-0.833525		8.91	0.444278		8.91	-6.91679		8.91	1.32813
8.915	-0.849099		8.915	0.446902		8.915	-5.95687		8.915	1.33029
8.92	-0.856724		8.92	0.449245		8.92	-5.02257		8.92	1.33213
8.925	-0.856559		8.925	0.451261		8.925	-4.13383		8.925	1.33369
8.93	-0.848998		8.93	0.452906		8.93	-3.31034		8.93	1.335
8.935	-0.834641		8.935	0.454143		8.935	-2.57116		8.935	1.33608
8.94	-0.814256		8.94	0.45495		8.94	-1.93433		8.94	1.33695
8.945	-0.788727		8.945	0.455317		8.945	-1.4163		8.945	1.33757
8.95	-0.759014		8.95	0.455252		8.95	-1.03139		8.95	1.33792
8.955	-0.726091		8.955	0.454779		8.955	-0.791098		8.955	1.33795
8.96	-0.690904		8.96	0.453944		8.96	-0.703378		8.96	1.33759
8.965	-0.654318		8.965	0.452811		8.965	-0.772056		8.965	1.33679
8.97	-0.617078		8.97	0.451458		8.97	-0.996337		8.97	1.33548
8.975	-0.579784		8.975	0.44998		8.975	-1.37055		8.975	1.33364
8.98	-0.542869		8.98	0.448478		8.98	-1.88415		8.98	1.33127
8.985	-0.506599		8.985	0.447059		8.985	-2.52198		8.985	1.32839
8.99	-0.471087		8.99	0.445827		8.99	-3.26489		8.99	1.32508
8.995	-0.436317		8.995	0.444878		8.995	-4.09051		8.995	1.32143
9	-0.402187		9	0.444292		9	-4.9743		9	1.31756
9.005	-0.368554		9.005	0.444128		9.005	-5.89076		9.005	1.3136
9.01	-0.33529		9.01	0.444419		9.01	-6.81468		9.01	1.30968
9.015	-0.302331		9.015	0.445167		9.015	-7.72233		9.015	1.30592
9.02	-0.269732		9.02	0.446342		9.02	-8.59266		9.02	1.30238
9.025	-0.237702		9.025	0.447882		9.025	-9.40809		9.025	1.29914
9.03	-0.206635		9.03	0.449698		9.03	-10.1552		9.03	1.29619
9.035	-0.177119		9.035	0.451676		9.035	-10.8248		9.035	1.29351
9.04	-0.149935		9.04	0.453687		9.04	-11.4121		9.04	1.29103
9.045	-0.126023		9.045	0.455593		9.045	-11.9155		9.045	1.28868
9.05	-0.106433		9.05	0.457262		9.05	-12.3365		9.05	1.28635
9.055	-0.0922579		9.055	0.458568		9.055	-12.6783		9.055	1.28394
9.06	-0.084536		9.06	0.459409		9.06	-12.9449		9.06	1.28133
9.065	-0.0841537		9.065	0.459706		9.065	-13.1401		9.065	1.27845
9.07	-0.0917365		9.07	0.459411		9.07	-13.267		9.07	1.27523
9.075	-0.107552		9.075	0.458507		9.075	-13.328		9.075	1.27162
9.08	-0.131431		9.08	0.457006		9.08	-13.3244		9.08	1.26762
9.085	-0.162728		9.085	0.454944		9.085	-13.2574		9.085	1.26322
9.09	-0.200316		9.09	0.452378		9.09	-13.1286		9.09	1.25846
9.095	-0.242636		9.095	0.449376		9.095	-12.9409		9.095	1.2534
9.1	-0.287793		9.1	0.44601		9.1	-12.6994		9.1	1.24808
9.105	-0.333692		9.105	0.442351		9.105	-12.4118		9.105	1.24259
9.11	-0.378194		9.11	0.43846		9.11	-12.0888		9.11	1.23699
9.115	-0.419291		9.115	0.434386		9.115	-11.7436		9.115	1.23136
9.12	-0.455259		9.12	0.430163		9.12	-11.3918		9.12	1.22578
9.125	-0.484785		9.125	0.425809		9.125	-11.0502		9.125	1.22032
9.13	-0.507049		9.13	0.421331		9.13	-10.7356		9.13	1.21504
9.135	-0.521753		9.135	0.416725		9.135	-10.4639		9.135	1.21
9.14	-0.529093		9.14	0.41198		9.14	-10.2492		9.14	1.20526
9.145	-0.529687		9.145	0.407085		9.145	-10.102		9.145	1.20087
9.15	-0.524469		9.15	0.40203		9.15	-10.0298		9.15	1.1969
9.155	-0.514562		9.155	0.396812		9.155	-10.0358		9.155	1.19341
9.16	-0.501156		9.16	0.391435		9.16	-10.1194		9.16	1.19046
9.165	-0.485396		9.165	0.385914		9.165	-10.2764		9.165	1.18813
9.17	-0.468303		9.17	0.380272		9.17	-10.4994		9.17	1.18649
9.175	-0.450727		9.175	0.374541		9.175	-10.7783		9.175	1.18563
9.18	-0.433338		9.18	0.368761		9.18	-11.1012		9.18	1.18562
9.185	-0.416645		9.185	0.362976		9.185	-11.4548		9.185	1.18655
9.19	-0.401038		9.19	0.357232		9.19	-11.8255		9.19	1.18846
9.195	-0.386834		9.195	0.351575		9.195	-12.1995		9.195	1.1914
9.2	-0.374328		9.2	0.346052		9.2	-12.564		9.2	1.1954
9.205	-0.363827		9.205	0.340702		9.205	-12.9073		9.205	1.20044
9.21	-0.355667		9.21	0.335563		9.21	-13.2194		9.21	1.20649
9.215	-0.350208		9.215	0.330665		9.215	-13.4922		9.215	1.21349
9.22	-0.347814		9.22	0.326034		9.22	-13.7197		9.22	1.22134
9.225	-0.348822		9.225	0.321689		9.225	-13.8979		9.225	1.22993
9.23	-0.353499		9.23	0.317645		9.23	-14.0243		9.23	1.23915
9.235	-0.36201		9.235	0.313915		9.235	-14.098		9.235	1.24887
9.24	-0.374389		9.24	0.310506		9.24	-14.1184		9.24	1.25899
9.245	-0.390528		9.245	0.307426		9.245	-14.0855		9.245	1.26941
9.25	-0.410172		9.25	0.30468		9.25	-13.999		9.25	1.28009
9.255	-0.432937		9.255	0.302276		9.255	-13.8583		9.255	1.291
9.26	-0.458327		9.26	0.300218		9.26	-13.6626		9.26	1.3022
9.265	-0.485762		9.265	0.29851		9.265	-13.4111		9.265	1.31377
9.27	-0.514604		9.27	0.297151		9.27	-13.104		9.27	1.32584
9.275	-0.54418		9.275	0.296139		9.275	-12.7432		9.275	1.33861
9.28	-0.573797		9.28	0.295464		9.28	-12.3334		9.28	1.35227
9.285	-0.602762		9.285	0.295109		9.285	-11.8825		9.285	1.36704
9.29	-0.630378		9.29	0.295046		9.29	-11.4028		9.29	1.38312
9.295	-0.655957		9.295	0.29524		9.295	-10.9107		9.295	1.40065
9.3	-0.678817		9.3	0.295649		9.3	-10.4263		9.3	1.41973
9.305	-0.698286		9.305	0.296221		9.305	-9.97251		9.305	1.44034
9.31	-0.71371		9.31	0.2969		9.31	-9.57371		9.31	1.46236
9.315	-0.724463		9.315	0.297631		9.315	-9.25372		9.315	1.48554
9.32	-0.729965		9.32	0.29836		9.32	-9.03388		9.32	1.50953
9.325	-0.729703		9.325	0.299041		9.325	-8.93093		9.325	1.53383
9.33	-0.723267		9.33	0.299636		9.33	-8.95524		9.33	1.55789
9.335	-0.710378		9.335	0.300125		9.335	-9.1094		9.335	1.58107
9.34	-0.690924		9.34	0.300502		9.34	-9.38749		9.34	1.6027
9.345	-0.66499		9.345	0.300778		9.345	-9.77495		9.345	1.62215
9.35	-0.632885		9.35	0.300981		9.35	-10.2493		9.35	1.63882
9.355	-0.595145		9.355	0.301153		9.355	-10.7814		9.355	1.65219
9.36	-0.552535		9.36	0.301347		9.36	-11.3377		9.36	1.66186
9.365	-0.506019		9.365	0.30162		9.365	-11.8824		9.365	1.66754
9.37	-0.45672		9.37	0.302031		9.37	-12.3799		9.37	1.66909
9.375	-0.405861		9.375	0.302632		9.375	-12.7979		9.375	1.66647
9.38	-0.354696		9.38	0.303467		9.38	-13.1094		9.38	1.65979
9.385	-0.304435		9.385	0.304566		9.385	-13.2944		9.385	1.64922
9.39	-0.256165		9.39	0.30594		9.39	-13.3415		9.39	1.63503
9.395	-0.210788		9.395	0.307588		9.395	-13.2475		9.395	1.61753
9.4	-0.168964		9.4	0.30949		9.4	-13.018		9.4	1.59709
9.405	-0.131078		9.405	0.311615		9.405	-12.6654		9.405	1.57406
9.41	-0.0972215		9.41	0.31392		9.41	-12.2076		9.41	1.54883
9.415	-0.0672041		9.415	0.316355		9.415	-11.6658		9.415	1.52178
9.42	-0.0405819		9.42	0.318867		9.42	-11.0629		9.42	1.4933
9.425	-0.0167071		9.425	0.321402		9.425	-10.4207		9.425	1.46375
9.43	0.00520618		9.43	0.323907		9.43	-9.75925		9.43	1.4335
9.435	0.0260045		9.435	0.326333		9.435	-9.0952		9.435	1.40293
9.44	0.0465131		9.44	0.328633		9.44	-8.44161		9.44	1.37239
9.445	0.0674542		9.445	0.330765		9.445	-7.8081		9.445	1.34223
9.45	0.0893729		9.45	0.332692		9.45	-7.20137		9.45	1.31276
9.455	0.112578		9.455	0.334382		9.455	-6.62619		9.455	1.28429
9.46	0.137099		9.46	0.335809		9.46	-6.08637		9.46	1.25707
9.465	0.162667		9.465	0.336955		9.465	-5.58575		9.465	1.2313
9.47	0.18872		9.47	0.337807		9.47	-5.12892		9.47	1.20714
9.475	0.214427		9.475	0.338363		9.475	-4.72155		9.475	1.18468
9.48	0.238739		9.48	0.33863		9.48	-4.37038		9.48	1.16395
9.485	0.260456		9.485	0.338626		9.485	-4.08275		9.485	1.14491
9.49	0.278304		9.49	0.338376		9.49	-3.86588		9.49	1.1275
9.495	0.291026		9.495	0.337915		9.495	-3.72592		9.495	1.11159
9.5	0.297471		9.5	0.337282		9.5	-3.6669		9.5	1.09703
9.505	0.296679		9.505	0.336521		9.505	-3.68987		9.505	1.08367
9.51	0.287958		9.51	0.335674		9.51	-3.79217		9.51	1.07133
9.515	0.270947		9.515	0.33478		9.515	-3.96704		9.515	1.05987
9.52	0.245646		9.52	0.333871		9.52	-4.20363		9.52	1.04917
9.525	0.212438		9.525	0.332972		9.525	-4.48736		9.525	1.03912
9.53	0.172073		9.53	0.332096		9.53	-4.80067		9.53	1.02965
9.535	0.125638		9.535	0.331246		9.535	-5.12404		9.535	1.02072
9.54	0.0744919		9.54	0.330415		9.54	-5.43723		9.54	1.01231
9.545	0.0202065		9.545	0.329588		9.545	-5.72073		9.545	1.0044
9.55	-0.0355167		9.55	0.328743		9.55	-5.95707		9.55	0.996988
9.555	-0.0909195		9.555	0.327856		9.555	-6.13229		9.555	0.990065
9.56	-0.144255		9.56	0.326902		9.56	-6.23704		9.56	0.98361
9.565	-0.193846		9.565	0.325859		9.565	-6.26757		9.565	0.977586
9.57	-0.238126		9.57	0.324713		9.57	-6.22628		9.57	0.97194
9.575	-0.27567		9.575	0.323457		9.575	-6.12194		9.575	0.966604
9.58	-0.305217		9.58	0.322097		9.58	-5.96941		9.58	0.961499
9.585	-0.325687		9.585	0.320652		9.585	-5.78879		9.585	0.956541
9.59	-0.336193		9.59	0.319152		9.59	-5.60423		9.59	0.951646
9.595	-0.336065		9.595	0.317641		9.595	-5.44219		9.595	0.946735
9.6	-0.324871		9.6	0.316176		9.6	-5.32947		9.6	0.941739
9.605	-0.302448		9.605	0.314822		9.605	-5.29103		9.605	0.936597
9.61	-0.268934		9.61	0.313653		9.61	-5.34794		9.61	0.931262
9.615	-0.224797		9.615	0.312742		9.615	-5.51544		9.615	0.925692
9.62	-0.170863		9.62	0.312166		9.62	-5.80156		9.62	0.919847
9.625	-0.108321		9.625	0.311992		9.625	-6.20629		9.625	0.913694
9.63	-0.0387227		9.63	0.312281		9.63	-6.72145		9.63	0.907193
9.635	0.036048		9.635	0.313077		9.635	-7.33124		9.635	0.900308
9.64	0.113821		9.64	0.314408		9.64	-8.01353		9.64	0.893002
9.645	0.192213		9.645	0.316285		9.645	-8.7416		9.645	0.885248
9.65	0.268714		9.65	0.318696		9.65	-9.48626		9.65	0.87703
9.655	0.340791		9.655	0.321614		9.655	-10.218		9.655	0.868354
9.66	0.406		9.66	0.324992		9.66	-10.9091		9.66	0.859256
9.665	0.462101		9.665	0.328771		9.665	-11.5355		9.665	0.849805
9.67	0.507158		9.67	0.332882		9.67	-12.0775		9.67	0.840107
9.675	0.539646		9.675	0.337253		9.675	-12.5212		9.675	0.830302
9.68	0.558523		9.68	0.341811		9.68	-12.8582		9.68	0.82056
9.685	0.563298		9.685	0.346488		9.685	-13.0849		9.685	0.811072
9.69	0.554062		9.69	0.351225		9.69	-13.2023		9.69	0.802033
9.695	0.531506		9.695	0.355972		9.695	-13.2149		9.695	0.793635
9.7	0.4969		9.7	0.360692		9.7	-13.1294		9.7	0.786044
9.705	0.45205		9.705	0.365355		9.705	-12.9541		9.705	0.779392
9.71	0.399218		9.71	0.369942		9.71	-12.6982		9.71	0.773765
9.715	0.34102		9.715	0.374436		9.715	-12.3712		9.715	0.769196
9.72	0.280291		9.72	0.378824		9.72	-11.9828		9.72	0.765659
9.725	0.21993		9.725	0.383086		9.725	-11.543		9.725	0.763078
9.73	0.162737		9.73	0.387197		9.73	-11.0618		9.73	0.761326
9.735	0.111241		9.735	0.391119		9.735	-10.5498		9.735	0.760242
9.74	0.0675464		9.74	0.394806		9.74	-10.0178		9.74	0.75964
9.745	0.0332033		9.745	0.398199		9.745	-9.47633		9.745	0.759327
9.75	0.00911247		9.75	0.40123		9.75	-8.93601		9.75	0.759117
9.755	-0.00452143		9.755	0.403828		9.755	-8.40641		9.755	0.758848
9.76	-0.00818672		9.76	0.405918		9.76	-7.8958		9.76	0.758391
9.765	-0.00301212		9.765	0.407435		9.765	-7.41053		9.765	0.757662
9.77	0.00933008		9.77	0.408322		9.77	-6.95468		9.77	0.756621
9.775	0.0267552		9.775	0.408541		9.775	-6.52991		9.775	0.755276
9.78	0.0469203		9.78	0.408073		9.78	-6.13553		9.78	0.753675
9.785	0.0673875		9.785	0.406924		9.785	-5.76888		9.785	0.751895
9.79	0.0857866		9.79	0.405123		9.79	-5.42589		9.79	0.750031
9.795	0.0999644		9.795	0.402721		9.795	-5.1018		9.795	0.748182
9.8	0.108116		9.8	0.399789		9.8	-4.79191		9.8	0.746436
9.805	0.108891		9.805	0.396414		9.805	-4.49223		9.805	0.744858
9.81	0.101469		9.81	0.392692		9.81	-4.19998		9.81	0.743485
9.815	0.0856101		9.815	0.38872		9.815	-3.9139		9.815	0.742319
9.82	0.061659		9.82	0.384594		9.82	-3.6343		9.82	0.741332
9.825	0.0305249		9.825	0.380402		9.825	-3.36283		9.825	0.740469
9.83	-0.00638508		9.83	0.376215		9.83	-3.10223		9.83	0.739662
9.835	-0.0472686		9.835	0.372092		9.835	-2.85582		9.835	0.738833
9.84	-0.0900654		9.84	0.368074		9.84	-2.62706		9.84	0.737913
9.845	-0.132623		9.845	0.364185		9.845	-2.41916		9.845	0.736847
9.85	-0.172877		9.85	0.360434		9.85	-2.23476		9.85	0.735599
9.855	-0.209033		9.855	0.356822		9.855	-2.07577		9.855	0.734156
9.86	-0.239731		9.86	0.353342		9.86	-1.94331		9.86	0.732525
9.865	-0.264169		9.865	0.349987		9.865	-1.83783		9.865	0.730728
9.87	-0.282178		9.87	0.346752		9.87	-1.75922		9.87	0.728794
9.875	-0.294229		9.875	0.343639		9.875	-1.70707		9.875	0.726751
9.88	-0.301375		9.88	0.340657		9.88	-1.68085		9.88	0.724618
9.885	-0.305122		9.885	0.337822		9.885	-1.68003		9.885	0.7224
9.89	-0.307259		9.89	0.335158		9.89	-1.7042		9.89	0.720084
9.895	-0.309641		9.895	0.332688		9.895	-1.75298		9.895	0.717642
9.9	-0.313978		9.9	0.330434		9.9	-1.82594		9.9	0.715032
9.905	-0.321633		9.905	0.328411		9.905	-1.92233		9.905	0.712203
9.91	-0.333461		9.91	0.32662		9.91	-2.0408		9.91	0.709106
9.915	-0.349718		9.915	0.325049		9.915	-2.17914		9.915	0.705698
9.92	-0.370029		9.92	0.323667		9.92	-2.33395		9.92	0.70195
9.925	-0.393442		9.925	0.322429		9.925	-2.50049		9.925	0.69785
9.93	-0.418545		9.93	0.321276		9.93	-2.67254		9.93	0.693408
9.935	-0.443638		9.935	0.320141		9.935	-2.84254		9.935	0.688654
9.94	-0.466934		9.94	0.318958		9.94	-3.00177		9.94	0.683637
9.945	-0.486773		9.945	0.317666		9.945	-3.14075		9.945	0.678419
9.95	-0.50181		9.95	0.316217		9.95	-3.24979		9.95	0.673072
9.955	-0.511171		9.955	0.314584		9.955	-3.31961		9.955	0.667672
9.96	-0.514546		9.96	0.312759		9.96	-3.34202		9.96	0.662292
9.965	-0.512221		9.965	0.310758		9.965	-3.31062		9.965	0.656999
9.97	-0.505048		9.97	0.30862		9.97	-3.22132		9.97	0.651853
9.975	-0.494351		9.975	0.306398		9.975	-3.07283		9.975	0.646901
9.98	-0.481794		9.98	0.304158		9.98	-2.86686		9.98	0.64218
9.985	-0.46923		9.985	0.301966		9.985	-2.60817		9.985	0.637716
9.99	-0.458539		9.99	0.299888		9.99	-2.30428		9.99	0.633524
[truncated: 2 more rows]

## Sheet: Fig. 5
5a							5c												5d
0.9 eV			1.7eV				3.78*10^11				1.51*10^12				1.36*10^13				weak				strong
Time(fs)	J+	J-	Time(fs)	J+	J-		Time(fs)	J+	J-		Time(fs)	J+	J-		Time(fs)	J+	J-		Time(fs)	nearG	away		Time(fs)	nearG	away
0	-6e-10	6e-10	0	-6e-10	6e-10		0	-3.01255e-06	2.99802e-06		0	-6.01783e-06	6.0033e-06		0	-1.8039e-05	1.80244e-05		2.41888	1.2064e-06	4.3062e-06		2.41888	8.4295e-06	2.24037e-05
0.0483777	1.6e-09	8.5e-09	0.0483777	-1.2e-09	-5.5e-09		0.0483777	-4.06849e-05	0.000150916		0.0483777	-0.000136487	0.000246717		0.0483777	-0.00051974	0.000629962		4.83777	1.994e-07	9.8825e-06		4.83777	4.07002e-05	7.64776e-05
0.0967554	-8.11e-08	1.92e-08	0.0967554	-3e-08	-2.9e-08		0.0967554	-0.000227942	0.000335404		0.0967554	-0.000509485	0.000616928		0.0967554	-0.00163352	0.00174105		7.25665	-6.026e-07	1.05523e-05		7.25665	0.000187344	7.87111e-05
0.145133	-2.668e-07	3.42e-07	0.145133	-3.944e-07	2.042e-07		0.145133	-0.000476419	0.000552126		0.145133	-0.000990589	0.00106628		0.145133	-0.00304327	0.0031189		9.67554	1.9525e-06	-2.52704e-06		9.67554	0.000301111	-4.68213e-05
0.193511	-5.21546e-05	5.44208e-05	0.193511	-5.1818e-05	5.01451e-05		0.193511	-0.000744695	0.000786782		0.193511	-0.00150215	0.00154418		0.193511	-0.00455598	0.00459806		12.0944	1.28227e-05	-5.30735e-06		12.0944	0.000343764	-0.000431968
[truncated: 636 more rows]
